# Supplementary material for: Supporting optimization of thick seam roadway with top coal based on orthogonal matrix analysis
Source: Sci Rep. 2023 Jan 17;13:933. doi: 10.1038/s41598-023-27817-8 (PMC9845236; doi:10.1038/s41598-023-27817-8)
Supplement: Supplementary file 1 — Supplementary Information. [file 41598_2023_27817_MOESM1_ESM.xlsx]

## Sheet: Supplementary table S1
Supplementary table S1: Deformation law of two sides under different support schemes
	Experiment number
step	1	2	3	4	5	6	7	8	9
4890	0.44463	2.09526	2.09561	2.09546	2.09572	0.30858	2.09593	0.40892	2.09514
4900	0.90578	4.80636	4.80855	4.80636	4.8093	0.64712	4.80984	0.82257	4.80602
4910	1.27401	6.74218	6.77046	6.74285	6.76883	0.85616	6.76738	1.16172	6.75796
4920	1.68048	8.39489	8.45136	8.40014	8.44843	1.07102	8.4463	1.56951	8.43129
4930	2.36115	10.0412	10.1894	10.086	10.1986	1.32993	10.2104	2.20354	10.0966
4940	3.25119	11.4909	11.7938	11.5576	11.8271	1.63311	11.8581	2.97852	11.6369
4950	4.25545	12.7687	13.0301	12.8359	13.0888	1.99211	13.0791	3.92037	12.9438
4960	5.51179	14.071	14.2324	14.1492	14.3157	2.40448	14.2054	5.02956	14.1825
4970	6.88591	15.4793	15.4993	15.5639	15.6161	2.8835	15.3631	6.2875	15.3999
4980	8.21547	16.9881	16.6372	17.0237	16.7488	3.37135	16.398	7.63285	16.6938
4990	9.37291	18.3604	17.82	18.3307	17.8811	3.92409	17.4901	8.91267	18.0565
5000	10.37	19.4616	18.8037	19.3321	18.8367	4.5162	18.474	10.0042	19.2651
5010	11.0799	20.3524	19.4846	20.1551	19.4078	5.17709	19.0632	10.7815	20.2102
5020	11.5314	21.0876	19.97	20.8252	19.8282	5.90254	19.5429	11.1864	21.0003
5030	11.7373	21.6673	20.2764	21.3211	20.2072	6.63075	19.9491	11.2865	21.6736
5040	11.8505	22.2092	20.4542	21.8259	20.4027	7.37923	20.2326	11.3241	22.1518
5050	11.9171	22.6319	20.6913	22.2384	20.4953	8.12568	20.3986	11.3654	22.5119
5060	11.9685	22.8496	20.8122	22.3726	20.5853	8.7611	20.5076	11.3965	22.7986
5070	12.0391	23.0069	20.8297	22.496	20.6802	9.12279	20.5403	11.4397	22.9892
5080	12.1714	23.1521	20.8737	22.6389	20.7361	9.23477	20.6562	11.4947	23.1005
5090	12.3165	23.2209	20.9782	22.7845	20.7881	9.23426	20.8163	11.5723	23.1924
5100	12.4524	23.25	21.0761	22.7879	20.916	9.22933	20.927	11.6845	23.2111
5110	12.5755	23.3201	21.1877	22.8153	21.0034	9.22705	20.947	11.8202	23.2325
5120	12.6807	23.416	21.253	22.8807	21.0984	9.22207	21.0076	11.9791	23.2656
5130	12.7801	23.4821	21.3604	22.9602	21.2171	9.22455	21.1366	12.1621	23.2935
5140	12.9026	23.4912	21.5002	22.9777	21.3518	9.23107	21.2648	12.3842	23.3447
5150	13.0573	23.5344	21.6339	23.0233	21.514	9.2396	21.4026	12.6191	23.3848
5160	13.2286	23.6154	21.7944	23.0892	21.6758	9.2551	21.5294	12.8503	23.4578
5170	13.4355	23.6902	21.9841	23.1961	21.847	9.28498	21.6857	13.0699	23.5973
5180	13.6832	23.7843	22.1999	23.3336	22.055	9.33112	21.854	13.2584	23.7064
5190	13.9462	23.8902	22.4344	23.4292	22.3009	9.39085	22.0649	13.3906	23.8015
5200	14.2184	23.9983	22.6862	23.5571	22.5643	9.47764	22.3094	13.5116	23.9251
5210	14.4844	24.1428	22.9566	23.6896	22.8403	9.59092	22.5038	13.6873	24.0673
5220	14.7004	24.3381	23.2343	23.8345	23.1006	9.71852	22.7838	13.897	24.2229
5230	14.9174	24.5313	23.5305	24.045	23.3611	9.86831	23.0816	14.1595	24.3914
5240	15.1687	24.7272	23.8255	24.2372	23.6653	10.0414	23.3525	14.4775	24.5639
5250	15.4277	24.9155	24.135	24.4167	23.9885	10.239	23.6445	14.8226	24.7285
5260	15.7042	25.0968	24.4877	24.6478	24.2778	10.4558	23.9433	15.1974	24.8899
5270	16.0063	25.3177	24.84	24.8412	24.5969	10.6924	24.2833	15.5786	25.0732
5280	16.3615	25.5726	25.1902	25.056	24.9445	10.9475	24.6387	15.9415	25.2761
5290	16.7335	25.8416	25.5641	25.2948	25.2859	11.2071	24.9648	16.2794	25.4785
5300	17.0988	26.0877	25.9238	25.5499	25.6032	11.4723	25.3313	16.5959	25.6794
5310	17.4527	26.3355	26.2861	25.8327	25.95	11.7327	25.6836	16.8896	25.9001
5320	17.8157	26.5856	26.6671	26.1138	26.3313	11.9827	26.0344	17.1826	26.1276
5330	18.1582	26.8428	27.0637	26.3809	26.7014	12.2227	26.3656	17.4887	26.3627
5340	18.4782	27.1198	27.4791	26.6422	27.056	12.4411	26.7161	17.8142	26.6088
5350	18.827	27.4063	27.8837	26.9218	27.4299	12.6515	27.1031	18.1514	26.868
5360	19.1855	27.6972	28.2624	27.246	27.8123	12.8609	27.4835	18.4914	27.1453
5370	19.5589	27.9987	28.6452	27.5793	28.1366	13.076	27.8504	18.8273	27.4142
5380	19.939	28.3001	28.9937	27.9125	28.4564	13.2981	28.1945	19.1353	27.6952
5390	20.3153	28.6001	29.3554	28.2527	28.8106	13.5341	28.536	19.3912	27.9899
5400	20.6416	28.9064	29.6989	28.5668	29.1482	13.7798	28.8938	19.5972	28.2642
5410	20.9335	29.2195	30.0089	28.8987	29.453	14.0363	29.2153	19.7733	28.5592
5420	21.1776	29.5391	30.304	29.2317	29.7103	14.3078	29.5101	19.9415	28.8656
5430	21.409	29.8613	30.5896	29.5748	29.9517	14.5819	29.7966	20.1037	29.1675
5440	21.6185	30.1716	30.8339	29.877	30.1608	14.8608	30.0339	20.254	29.4671
5450	21.7976	30.4671	31.0242	30.1634	30.316	15.1171	30.2356	20.3879	29.7571
5460	21.9524	30.7452	31.2188	30.4244	30.4558	15.3398	30.4002	20.4898	30.0257
5470	22.0778	30.9955	31.3518	30.6836	30.5541	15.5175	30.541	20.5496	30.2755
5480	22.1849	31.2052	31.4832	30.9036	30.6099	15.6633	30.633	20.5972	30.5105
5490	22.2531	31.3812	31.5741	31.0699	30.6508	15.7794	30.6891	20.6312	30.7096
5500	22.2998	31.5299	31.6361	31.2037	30.6887	15.8736	30.7238	20.6586	30.8774
5510	22.3278	31.6365	31.6755	31.3153	30.7109	15.9496	30.745	20.6884	31.0197
5520	22.347	31.7191	31.7024	31.3893	30.7342	16.0073	30.7529	20.7141	31.1358
5530	22.3699	31.792	31.724	31.4521	30.7634	16.0527	30.7657	20.7425	31.2188
5540	22.3921	31.8551	31.7487	31.4921	30.7843	16.08	30.7788	20.7739	31.2932
5550	22.4191	31.9034	31.7533	31.5102	30.8112	16.0957	30.7934	20.8151	31.3584
5560	22.4507	31.9433	31.7628	31.5179	30.8182	16.1056	30.803	20.8533	31.3965
5570	22.4808	31.9764	31.7739	31.5314	30.8362	16.1159	30.8113	20.8971	31.4396
5580	22.5144	31.9962	31.782	31.5411	30.8407	16.1297	30.8288	20.9477	31.4673
5590	22.5489	32.0095	31.7897	31.5562	30.8614	16.1455	30.8496	20.9907	31.4886
5600	22.5834	32.0228	31.8023	31.5639	30.8818	16.1607	30.8721	21.0306	31.4981
5610	22.6189	32.0384	31.8241	31.5726	30.9061	16.1793	30.8973	21.0689	31.5059
5620	22.6529	32.0547	31.8452	31.5846	30.9423	16.1979	30.9181	21.1136	31.5117
5630	22.687	32.0625	31.8696	31.5919	30.9655	16.2166	30.9426	21.1676	31.5232
5640	22.7247	32.0713	31.8895	31.6005	30.9962	16.2339	30.9724	21.2352	31.5249
5650	22.7682	32.0832	31.9158	31.6057	31.0306	16.2522	31.0081	21.3113	31.5292
5660	22.8154	32.0964	31.9508	31.6208	31.0749	16.27	31.0377	21.3943	31.5366
5670	22.8692	32.1098	31.9816	31.6363	31.1214	16.288	31.0709	21.4783	31.5395
5680	22.929	32.1205	32.0144	31.6568	31.1655	16.3053	31.1146	21.5628	31.5453
5690	22.996	32.1384	32.0461	31.6907	31.2202	16.3203	31.1546	21.6487	31.5593
5700	23.0684	32.1546	32.0825	31.7128	31.2721	16.3353	31.1948	21.732	31.5812
5710	23.1456	32.1646	32.1263	31.7477	31.3252	16.3531	31.2353	21.8148	31.6025
5720	23.229	32.1911	32.1726	31.7881	31.3838	16.3745	31.2792	21.9064	31.6233
5730	23.3174	32.2172	32.2186	31.8142	31.4432	16.4001	31.326	22.0008	31.651
5740	23.4099	32.2338	32.2623	31.8472	31.5006	16.4274	31.3736	22.0997	31.6762
5750	23.506	32.2549	32.3092	31.8879	31.5586	16.4624	31.4252	22.2034	31.7038
5760	23.6078	32.2795	32.3627	31.9311	31.6246	16.5033	31.479	22.3089	31.7344
5770	23.7132	32.3022	32.4228	31.9642	31.6953	16.5505	31.536	22.4179	31.7604
5780	23.8216	32.3317	32.4805	32.0037	31.7695	16.6043	31.5909	22.5282	31.797
5790	23.9326	32.3747	32.5397	32.0423	31.85	16.6619	31.6468	22.6414	31.8414
5800	24.0451	32.4144	32.6026	32.088	31.9284	16.7243	31.7104	22.7569	31.8805
5810	24.1598	32.4518	32.6709	32.1433	32.0107	16.7891	31.7757	22.8723	31.922
5820	24.2736	32.497	32.7429	32.1968	32.1035	16.8563	31.8427	22.986	31.9677
5830	24.3858	32.5435	32.8194	32.2513	32.194	16.9265	31.9151	23.0968	32.0183
5840	24.4972	32.5927	32.8995	32.3042	32.2836	16.9999	31.9843	23.2026	32.0685
5850	24.6111	32.6498	32.979	32.3607	32.3808	17.0757	32.0535	23.3068	32.1194
5860	24.7266	32.7134	33.0598	32.4213	32.4776	17.1521	32.1302	23.4125	32.176
5870	24.8431	32.7723	33.143	32.4808	32.5756	17.2299	32.2122	23.5169	32.2371
5880	24.9601	32.8391	33.2297	32.5489	32.6758	17.3111	32.2904	23.6208	32.3013
5890	25.0738	32.9104	33.3217	32.6243	32.7744	17.3931	32.372	23.7253	32.3669
5900	25.1822	32.9805	33.4126	32.6966	32.8677	17.4794	32.455	23.826	32.4333
5910	25.2826	33.056	33.498	32.7739	32.9616	17.566	32.535	23.9213	32.5023
5920	25.3792	33.1356	33.5871	32.8493	33.055	17.6535	32.6214	24.0124	32.5727
5930	25.4673	33.2203	33.6805	32.9234	33.1442	17.7443	32.7113	24.1027	32.6489
5940	25.5494	33.3061	33.7676	33.0044	33.2276	17.836	32.7952	24.1922	32.7302
5950	25.6264	33.389	33.8541	33.0808	33.3115	17.9288	32.8751	24.2768	32.8061
5960	25.6987	33.4791	33.9431	33.1617	33.3905	18.0198	32.9496	24.351	32.8827
5970	25.7652	33.5722	34.0315	33.2451	33.4611	18.1076	33.0192	24.415	32.9613
5980	25.8272	33.6604	34.1134	33.3261	33.5317	18.1893	33.0884	24.4715	33.0419
5990	25.8875	33.7473	34.1905	33.4036	33.6034	18.2639	33.1564	24.5252	33.1219
6000	25.9441	33.8304	34.2668	33.4802	33.6667	18.3314	33.2207	24.5733	33.199
6010	25.9994	33.9148	34.3432	33.5529	33.7305	18.3918	33.284	24.6192	33.274
6020	26.0528	33.9949	34.4125	33.6207	33.7891	18.4471	33.3454	24.6642	33.3484
6030	26.105	34.0772	34.4805	33.6843	33.8501	18.4963	33.4025	24.7081	33.4266
6040	26.1554	34.1614	34.5461	33.7455	33.9045	18.5418	33.4592	24.7483	33.5009
6050	26.2027	34.2457	34.6033	33.8075	33.9582	18.584	33.5145	24.7837	33.5745
6060	26.2502	34.3185	34.6599	33.8695	34.0079	18.6236	33.567	24.815	33.6433
6070	26.2962	34.3837	34.7188	33.9278	34.0596	18.6651	33.6202	24.8433	33.7123
6080	26.3381	34.4492	34.7725	33.9865	34.1093	18.7059	33.6674	24.8695	33.7738
6090	26.3739	34.518	34.8251	34.0446	34.1591	18.7485	33.7116	24.8938	33.834
6100	26.4022	34.5871	34.8762	34.1011	34.2104	18.7897	33.7607	24.9173	33.8982
6110	26.4294	34.6483	34.9246	34.1557	34.26	18.8301	33.8036	24.9406	33.9622
6120	26.4554	34.7051	34.9738	34.2101	34.3033	18.8696	33.8454	24.9635	34.0168
6130	26.4804	34.7574	35.0194	34.2659	34.3476	18.9068	33.8849	24.9838	34.0711
6140	26.5021	34.8114	35.0584	34.3146	34.3891	18.9425	33.922	25.0025	34.1257
6150	26.5207	34.8642	35.0971	34.361	34.425	18.9772	33.9583	25.0215	34.1724
6160	26.5346	34.9124	35.1317	34.4057	34.4616	19.0098	33.9913	25.0407	34.2158
6170	26.5483	34.958	35.167	34.4439	34.4943	19.0403	34.0241	25.0597	34.2609
6180	26.564	35.0042	35.2067	34.479	34.5266	19.069	34.0517	25.0787	34.3042
6190	26.582	35.0478	35.2386	34.5112	34.5563	19.0951	34.0791	25.0974	34.3457
6200	26.6029	35.0829	35.2688	34.5412	34.5867	19.1171	34.1092	25.1153	34.3832
6210	26.6266	35.1182	35.3012	34.5659	34.6152	19.1351	34.137	25.1333	34.4204
6220	26.6537	35.1499	35.3306	34.5929	34.6436	19.1518	34.1656	25.1527	34.4526
6230	26.683	35.1825	35.3617	34.618	34.674	19.1683	34.1958	25.1746	34.4827
6240	26.7134	35.2145	35.3907	34.6414	34.7074	19.1846	34.2268	25.1993	34.513
6250	26.7448	35.2407	35.4234	34.6659	34.741	19.2013	34.2571	25.2276	34.5427
6260	26.7772	35.2674	35.4578	34.69	34.7715	19.2185	34.288	25.26	34.5698
6270	26.8116	35.2906	35.489	34.7168	34.806	19.238	34.3207	25.2967	34.5956
6280	26.8489	35.318	35.5191	34.7447	34.8421	19.2587	34.3555	25.337	34.6228
6290	26.8894	35.3441	35.551	34.7731	34.8783	19.2808	34.3929	25.3806	34.6527
6300	26.933	35.3719	35.5846	34.8031	34.9177	19.3042	34.4318	25.4274	34.6822
6310	26.9794	35.4034	35.6168	34.8357	34.9603	19.3301	34.4711	25.4772	34.7092
6320	27.0295	35.4349	35.6524	34.8706	35.0047	19.3584	34.5144	25.5296	34.7392
6330	27.0829	35.4679	35.6921	34.9073	35.0502	19.3894	34.5632	25.5849	34.7718
6340	27.1397	35.5047	35.7343	34.9455	35.0966	19.4225	34.6137	25.6426	34.8043
6350	27.1999	35.5436	35.7791	34.9848	35.1446	19.4596	34.6634	25.7027	34.8385
6360	27.2631	35.5825	35.8263	35.0265	35.1941	19.4987	34.7167	25.7649	34.877
6370	27.3289	35.6222	35.8715	35.0727	35.2453	19.5407	34.7734	25.8292	34.9146
6380	27.3966	35.6647	35.9162	35.1218	35.2975	19.5852	34.8301	25.8953	34.9506
6390	27.4662	35.7108	35.9639	35.1691	35.3511	19.6322	34.8873	25.9629	34.9885
6400	27.5374	35.759	36.0145	35.2175	35.407	19.6809	34.9478	26.033	35.0283
6410	27.6103	35.8054	36.0677	35.2683	35.4642	19.7315	35.0108	26.1041	35.0701
6420	27.6838	35.8524	36.1216	35.3218	35.5184	19.7829	35.0722	26.1758	35.1126
6430	27.7567	35.9026	36.1718	35.3769	35.5737	19.8352	35.1324	26.2472	35.1556
6440	27.8289	35.9549	36.2227	35.4306	35.6312	19.8878	35.1938	26.3159	35.2018
6450	27.8994	36.0074	36.2756	35.4862	35.6904	19.9406	35.2517	26.3822	35.2511
6460	27.9692	36.0603	36.3297	35.5439	35.7508	19.9943	35.3051	26.4479	35.3021
6470	28.0387	36.1145	36.3854	35.6025	35.8121	20.0481	35.3599	26.5134	35.3531
6480	28.1078	36.1699	36.4431	35.6607	35.8742	20.1017	35.4156	26.5793	35.4036
6490	28.1767	36.2255	36.5033	35.7172	35.9375	20.1564	35.468	26.6447	35.4539
6500	28.2456	36.2815	36.5658	35.7752	36.0014	20.2115	35.5191	26.7096	35.5044
6510	28.3154	36.3395	36.6286	35.8346	36.064	20.2664	35.5713	26.7748	35.5564
6520	28.3863	36.3985	36.6915	35.8934	36.1252	20.3222	35.6248	26.8401	35.6105
6530	28.458	36.4575	36.7561	35.9511	36.1876	20.3778	35.6796	26.9046	35.6649
6540	28.5297	36.5174	36.8222	36.0083	36.2521	20.4328	35.7372	26.9686	35.7171
6550	28.6016	36.5784	36.8895	36.0643	36.3175	20.4871	35.798	27.0326	35.77
6560	28.672	36.6381	36.9581	36.1192	36.3804	20.5402	35.8597	27.096	35.8263
6570	28.7384	36.696	37.0273	36.1763	36.441	20.5923	35.921	27.1576	35.8854
6580	28.8025	36.7522	37.0974	36.2342	36.5025	20.6425	35.9846	27.2175	35.9445
6590	28.8635	36.8098	37.1681	36.2899	36.5659	20.6915	36.0499	27.2758	36.0016
6600	28.9212	36.8686	37.2367	36.3459	36.6311	20.7392	36.1154	27.3302	36.0594
6610	28.9752	36.9267	37.3043	36.4002	36.6965	20.7853	36.1783	27.3827	36.1188
6620	29.0263	36.9862	37.3721	36.4544	36.7573	20.8297	36.24	27.4325	36.1801
6630	29.076	37.0463	37.4393	36.509	36.818	20.8732	36.3021	27.4798	36.2429
6640	29.123	37.1056	37.5071	36.5644	36.8781	20.9157	36.3619	27.5238	36.306
6650	29.166	37.1653	37.5753	36.6211	36.9358	20.9585	36.4193	27.5624	36.3638
6660	29.2026	37.2261	37.6437	36.6765	36.9935	21.0001	36.4766	27.5947	36.4207
6670	29.2347	37.2844	37.7116	36.727	37.0515	21.0412	36.5289	27.6246	36.4778
6680	29.2632	37.3397	37.7788	36.7779	37.1078	21.0824	36.5789	27.653	36.5358
6690	29.2891	37.3977	37.8445	36.8294	37.1596	21.1226	36.6254	27.6807	36.5919
6700	29.3143	37.4582	37.9077	36.8809	37.2081	21.1615	36.6712	27.7085	36.6453
6710	29.3384	37.5182	37.9716	36.9329	37.254	21.2007	36.7148	27.7365	36.6965
6720	29.361	37.5686	38.0337	36.9835	37.2992	21.2377	36.7563	27.7642	36.7472
6730	29.3822	37.6182	38.0879	37.0304	37.3455	21.2716	36.7967	27.7899	36.7948
6740	29.4026	37.6697	38.1437	37.078	37.3885	21.3034	36.8366	27.8138	36.8415
6750	29.4229	37.7231	38.2016	37.1226	37.4268	21.3337	36.8752	27.836	36.8862
6760	29.4435	37.7745	38.2553	37.1641	37.4655	21.3619	36.9145	27.8568	36.9311
6770	29.4646	37.8203	38.3034	37.2027	37.5034	21.3889	36.9517	27.8762	36.9751
6780	29.4854	37.8657	38.3509	37.2403	37.5382	21.416	36.9866	27.8954	37.0181
6790	29.5055	37.9055	38.3954	37.2759	37.5702	21.4436	37.0219	27.9152	37.0607
6800	29.526	37.9442	38.4364	37.3084	37.6032	21.4709	37.0572	27.9359	37.1007
6810	29.5477	37.9814	38.4782	37.3395	37.6367	21.4978	37.092	27.9575	37.1405
6820	29.5706	38.0193	38.5195	37.3719	37.6691	21.5239	37.1272	27.98	37.1786
6830	29.5947	38.0584	38.5591	37.4051	37.701	21.5495	37.1617	28.0032	37.2171
6840	29.6186	38.0976	38.596	37.4338	37.7329	21.5738	37.1945	28.0273	37.2563
6850	29.6428	38.1348	38.6319	37.4635	37.7648	21.5966	37.2279	28.0529	37.2946
6860	29.6675	38.1724	38.6681	37.4942	37.7977	21.6194	37.2624	28.0801	37.3321
6870	29.693	38.2071	38.7009	37.5247	37.8316	21.6418	37.2979	28.1088	37.3684
6880	29.7194	38.2412	38.732	37.5546	37.864	21.6647	37.3331	28.1386	37.4005
6890	29.7464	38.2763	38.7637	37.5853	37.8963	21.6884	37.3675	28.1696	37.4328
6900	29.775	38.3119	38.7959	37.6184	37.929	21.713	37.4031	28.2019	37.4661
6910	29.8059	38.3447	38.8261	37.654	37.9626	21.7385	37.4403	28.2357	37.5003
6920	29.8384	38.376	38.8563	37.6906	37.9969	21.7644	37.4782	28.2705	37.5338
6930	29.8729	38.4085	38.886	37.7249	38.032	21.7917	37.5138	28.3068	37.566
6940	29.9086	38.443	38.9127	37.7588	38.0681	21.8193	37.5495	28.3445	37.5981
6950	29.9459	38.4787	38.9399	37.7945	38.1045	21.8476	37.5849	28.3832	37.6305
6960	29.9843	38.5148	38.9698	37.8318	38.1401	21.8772	37.6179	28.4231	37.6624
6970	30.0243	38.5492	39.0033	37.8698	38.1761	21.9076	37.6516	28.4635	37.6941
6980	30.0661	38.5833	39.0386	37.9075	38.2135	21.9387	37.6875	28.5049	37.7261
6990	30.1098	38.6184	39.0737	37.944	38.2529	21.9703	37.7253	28.5473	37.7581
7000	30.1557	38.6547	39.1058	37.9796	38.2937	22.0025	37.7639	28.5909	37.7887
7010	30.203	38.6924	39.1385	38.0165	38.3359	22.0354	37.8037	28.6354	37.8199
7020	30.2526	38.7309	39.173	38.0557	38.3788	22.0693	37.8453	28.6806	37.8525
7030	30.3042	38.7697	39.2101	38.0974	38.4224	22.1042	37.8884	28.7274	37.8861
7040	30.3578	38.8086	39.2496	38.1409	38.4674	22.1397	37.9325	28.7756	37.9212
7050	30.4121	38.8481	39.2903	38.1823	38.5137	22.1764	37.9772	28.8257	37.9583
7060	30.4668	38.8891	39.33	38.223	38.5619	22.2133	38.0232	28.8775	37.997
7070	30.5229	38.9327	39.3698	38.2672	38.6132	22.2512	38.0712	28.931	38.0366
7080	30.58	38.9785	39.4105	38.314	38.6676	22.2894	38.121	28.9846	38.0766
7090	30.6376	39.0241	39.4528	38.3619	38.7241	22.3282	38.1714	29.0387	38.1175
7100	30.6958	39.0698	39.4976	38.4101	38.7794	22.3681	38.2227	29.0936	38.1604
7110	30.7551	39.1167	39.5455	38.4587	38.8324	22.4085	38.2762	29.149	38.2056
7120	30.8154	39.1642	39.5963	38.5068	38.8874	22.4491	38.3324	29.2046	38.2527
7130	30.8775	39.2127	39.6484	38.5556	38.9443	22.4901	38.3909	29.2606	38.3014
7140	30.9406	39.2632	39.7009	38.6059	39.0023	22.5321	38.451	29.3172	38.3514
7150	31.0046	39.3156	39.7538	38.658	39.0618	22.575	38.5114	29.3741	38.4027
7160	31.0702	39.3693	39.8079	38.7114	39.1234	22.6182	38.5724	29.4315	38.4557
7170	31.1358	39.4238	39.8641	38.7661	39.1876	22.6626	38.6359	29.489	38.5104
7180	31.1998	39.4789	39.9229	38.8219	39.2529	22.7081	38.7028	29.5464	38.5665
7190	31.2627	39.5354	39.9854	38.8759	39.3178	22.7551	38.7724	29.6037	38.6238
7200	31.325	39.5932	40.0512	38.93	39.3823	22.8022	38.8416	29.6604	38.6818
7210	31.3858	39.6513	40.1166	38.9865	39.4471	22.8492	38.9079	29.7146	38.7391
7220	31.4453	39.709	40.1801	39.045	39.5132	22.8971	38.9751	29.7665	38.796
7230	31.5025	39.7675	40.2449	39.1013	39.5809	22.9444	39.0425	29.8158	38.8546
7240	31.5575	39.8271	40.3114	39.1578	39.6473	22.9905	39.1059	29.8631	38.9159
7250	31.6107	39.887	40.3797	39.2164	39.7104	23.0357	39.1691	29.9093	38.9794
7260	31.6631	39.9463	40.4499	39.2761	39.7743	23.0813	39.2329	29.9553	39.0417
7270	31.7146	40.0054	40.5218	39.3323	39.8377	23.1261	39.2948	30.0015	39.1002
7280	31.7639	40.064	40.5931	39.3889	39.8986	23.1673	39.3565	30.0475	39.1595
7290	31.811	40.1228	40.6624	39.4476	39.9535	23.2073	39.4139	30.0931	39.2209
7300	31.8557	40.1801	40.7315	39.5068	40.0086	23.2466	39.4695	30.1383	39.2818
7310	31.8981	40.2362	40.801	39.563	40.0647	23.2839	39.5217	30.1809	39.3409
7320	31.9403	40.2933	40.871	39.6192	40.1179	23.3197	39.5723	30.2191	39.3997
7330	31.982	40.351	40.9408	39.6758	40.1693	23.3545	39.6238	30.2545	39.456
7340	32.0225	40.4035	41.0059	39.7313	40.219	23.3893	39.6743	30.2899	39.5106
7350	32.0626	40.4576	41.0707	39.7871	40.2662	23.4239	39.7218	30.3251	39.5651
7360	32.1018	40.5149	41.1351	39.8427	40.3157	23.4583	39.77	30.3605	39.6191
7370	32.1401	40.5732	41.1975	39.8962	40.3669	23.4928	39.8191	30.3956	39.6711
7380	32.1769	40.6274	41.2567	39.9492	40.4181	23.5279	39.8687	30.4298	39.7235
7390	32.2119	40.682	41.3146	40.0026	40.468	23.5631	39.9186	30.4627	39.7764
7400	32.246	40.7373	41.373	40.0529	40.5177	23.5982	39.9677	30.4949	39.8284
7410	32.2789	40.7889	41.4318	40.1025	40.5676	23.6342	40.0149	30.5268	39.8771
7420	32.3114	40.8397	41.4885	40.1515	40.6177	23.669	40.0601	30.5579	39.9239
7430	32.344	40.8908	41.5412	40.1982	40.6669	23.7028	40.1056	30.5881	39.9712
7440	32.376	40.9427	41.5959	40.2454	40.7161	23.736	40.1529	30.6175	40.0186
7450	32.4082	40.9941	41.6505	40.2908	40.7655	23.7693	40.203	30.6465	40.066
7460	32.4403	41.0423	41.7042	40.3364	40.8139	23.8014	40.2546	30.6757	40.1144
7470	32.4711	41.0916	41.7565	40.3823	40.861	23.8324	40.3019	30.7047	40.1592
7480	32.5016	41.1423	41.8085	40.4281	40.9086	23.8627	40.3473	30.7343	40.203
7490	32.5323	41.1924	41.8606	40.4712	40.9565	23.8933	40.3922	30.765	40.2486
7500	32.5635	41.2394	41.9124	40.5129	41.0011	23.9243	40.4328	30.7964	40.2936
7510	32.5952	41.2867	41.9632	40.5546	41.0444	23.9563	40.4736	30.8278	40.3366
7520	32.6271	41.3288	42.0143	40.5972	41.0866	23.9887	40.5145	30.8599	40.3784
7530	32.6589	41.3701	42.065	40.6389	41.1263	24.0214	40.5543	30.893	40.42
7540	32.69	41.4151	42.1122	40.676	41.1668	24.0548	40.5953	30.9273	40.4602
7550	32.7197	41.4634	42.1591	40.7151	41.2078	24.0889	40.6349	30.9625	40.4984
7560	32.7486	41.5105	42.205	40.757	41.247	24.1232	40.6712	30.998	40.5374
7570	32.7777	41.5506	42.2496	40.7996	41.2864	24.1579	40.7079	31.0342	40.5774
7580	32.8071	41.5916	42.2901	40.8402	41.3255	24.1936	40.7452	31.0706	40.6163
7590	32.8372	41.6349	42.3304	40.8797	41.3649	24.2299	40.7831	31.1071	40.654
7600	32.8682	41.679	42.3698	40.9171	41.4064	24.2669	40.8219	31.1434	40.6902
7610	32.9001	41.7185	42.4083	40.9567	41.4489	24.3038	40.8618	31.1797	40.725
7620	32.933	41.7577	42.4474	40.9991	41.4863	24.3404	40.9025	31.2168	40.7606
7630	32.9669	41.7981	42.486	41.0414	41.5253	24.376	40.9419	31.2534	40.7946
7640	33.002	41.8398	42.5249	41.0802	41.5675	24.4101	40.9811	31.2895	40.8275
7650	33.0382	41.8815	42.5654	41.1204	41.6117	24.4426	41.0215	31.325	40.8621
7660	33.0757	41.9185	42.6077	41.1618	41.6552	24.4743	41.063	31.3606	40.8984
7670	33.1142	41.9565	42.6507	41.2031	41.6984	24.5059	41.1052	31.3968	40.9355
7680	33.1538	41.9973	42.693	41.242	41.744	24.5365	41.1468	31.4334	40.9721
7690	33.1947	42.0391	42.7351	41.2819	41.7917	24.5674	41.1889	31.4704	41.0085
7700	33.2367	42.0799	42.778	41.3242	41.8399	24.5993	41.2322	31.508	41.0453
7710	33.2796	42.1212	42.8219	41.3685	41.8876	24.6321	41.2773	31.5458	41.0831
7720	33.3231	42.1632	42.8668	41.413	41.9359	24.6657	41.3237	31.5837	41.1231
7730	33.3671	42.2058	42.9131	41.4584	41.9851	24.6997	41.3706	31.6216	41.1649
7740	33.4116	42.2484	42.961	41.5051	42.0331	24.7346	41.4179	31.6599	41.206
7750	33.4564	42.2914	43.0108	41.5532	42.08	24.7706	41.4654	31.6989	41.2461
7760	33.5016	42.337	43.0609	41.6013	42.1263	24.8071	41.5132	31.7384	41.2873
7770	33.547	42.3852	43.1074	41.6464	42.1712	24.8441	41.5614	31.7781	41.3308
7780	33.5927	42.4302	43.1547	41.6893	42.2153	24.8814	41.6101	31.8184	41.3763
7790	33.6384	42.4739	43.203	41.7316	42.2601	24.9193	41.6596	31.8595	41.423
7800	33.6842	42.5185	43.2523	41.7746	42.3057	24.9569	41.7098	31.9018	41.467
7810	33.7302	42.5631	43.3011	41.8184	42.352	24.9943	41.7582	31.9441	41.5099
7820	33.7763	42.6049	43.3474	41.8622	42.3972	25.0309	41.8057	31.9864	41.5535
7830	33.8224	42.6478	43.3938	41.9057	42.4405	25.0672	41.853	32.029	41.5976
7840	33.8686	42.6913	43.4406	41.9484	42.4838	25.1029	41.8987	32.0717	41.6417
7850	33.9146	42.7344	43.4876	41.9878	42.5284	25.1372	41.9448	32.1146	41.6855
7860	33.9605	42.7758	43.5356	42.0255	42.5732	25.1709	41.9896	32.1579	41.7287
7870	34.0061	42.8179	43.5846	42.0637	42.615	25.2034	42.0324	32.201	41.7718
7880	34.0518	42.8587	43.631	42.1028	42.6566	25.2348	42.0765	32.2439	41.8123
7890	34.0975	42.8974	43.6768	42.1425	42.6992	25.2657	42.1216	32.2868	41.8523
7900	34.1426	42.9372	43.7215	42.183	42.7426	25.2962	42.1642	32.3295	41.8941
7910	34.1861	42.9785	43.7667	42.2242	42.7864	25.3258	42.2061	32.3715	41.937
7920	34.2287	43.0211	43.8123	42.266	42.8297	25.3557	42.2491	32.4127	41.9787
7930	34.271	43.062	43.858	42.3088	42.8701	25.386	42.2925	32.4504	42.0205
7940	34.313	43.1024	43.9041	42.3509	42.9112	25.4165	42.3351	32.4853	42.0631
7950	34.3534	43.144	43.9495	42.3928	42.9547	25.447	42.3763	32.5182	42.1066
7960	34.3929	43.1856	43.9932	42.4349	42.9991	25.478	42.4169	32.5507	42.1501
7970	34.4308	43.2257	44.0369	42.4769	43.0374	25.5093	42.4577	32.5827	42.1886
7980	34.4676	43.267	44.0807	42.5187	43.0758	25.5408	42.4969	32.6142	42.2279
7990	34.5029	43.3098	44.1227	42.5593	43.1156	25.5721	42.5365	32.6451	42.2694
8000	34.5357	43.3535	44.1651	42.599	43.1556	25.6037	42.5767	32.6739	42.3123
8010	34.5667	43.3966	44.2085	42.6394	43.191	25.6354	42.6155	32.7	42.3549
8020	34.5955	43.4402	44.2511	42.6807	43.226	25.6659	42.6533	32.7239	42.3961
8030	34.6235	43.4847	44.292	42.7228	43.2621	25.6959	42.6896	32.7466	42.4364
8040	34.6499	43.5275	44.3318	42.7651	43.2973	25.7259	42.7246	32.768	42.4761
8050	34.6758	43.5672	44.3711	42.8046	43.3297	25.7551	42.7562	32.7886	42.5165
8060	34.7015	43.6081	44.409	42.8441	43.3607	25.7829	42.7858	32.8097	42.5553
8070	34.7266	43.6505	44.4449	42.8828	43.3898	25.8093	42.8138	32.8312	42.5904
8080	34.7512	43.6897	44.4801	42.9188	43.4174	25.835	42.8415	32.8532	42.626
8090	34.775	43.7271	44.5144	42.9539	43.4452	25.8596	42.8671	32.8754	42.662
8100	34.7982	43.7631	44.5473	42.9874	43.4693	25.8822	42.8929	32.8983	42.6967
8110	34.8205	43.7976	44.5775	43.0197	43.4921	25.9035	42.9194	32.9222	42.7308
8120	34.8418	43.8282	44.6063	43.051	43.516	25.9233	42.946	32.9462	42.7652
8130	34.8627	43.8599	44.6307	43.0834	43.5406	25.9412	42.9716	32.9695	42.796
8140	34.8833	43.8916	44.6535	43.1152	43.5636	25.9585	42.9977	32.9926	42.8253
8150	34.9038	43.9193	44.677	43.1404	43.5865	25.9754	43.0229	33.0157	42.8557
8160	34.9246	43.9473	44.7004	43.166	43.6097	25.9924	43.0471	33.0387	42.8864
8170	34.9458	43.9749	44.7229	43.1929	43.6324	26.0096	43.072	33.0611	42.9148
8180	34.9673	43.9995	44.7461	43.2199	43.6555	26.0276	43.0976	33.0829	42.9431
8190	34.9894	44.0245	44.768	43.247	43.6796	26.0458	43.1241	33.1054	42.9721
8200	35.0121	44.0507	44.7885	43.2754	43.7047	26.0646	43.1514	33.1282	43.0015
8210	35.0347	44.0776	44.8095	43.3052	43.7306	26.0844	43.1797	33.1508	43.0314
8220	35.057	44.1052	44.8315	43.335	43.757	26.1049	43.2085	33.1738	43.0613
8230	35.0793	44.1341	44.8548	43.3619	43.7831	26.1257	43.238	33.1967	43.0902
8240	35.1016	44.1641	44.8789	43.3895	43.8094	26.1466	43.2676	33.2195	43.1191
8250	35.124	44.195	44.9031	43.4179	43.8362	26.1681	43.2972	33.2424	43.1488
8260	35.1471	44.2256	44.9267	43.4474	43.8636	26.1898	43.3271	33.2658	43.1793
8270	35.171	44.2561	44.9509	43.4781	43.8914	26.2113	43.3574	33.2896	43.2093
8280	35.1963	44.2873	44.9765	43.51	43.9194	26.2323	43.3877	33.3138	43.2389
8290	35.2223	44.3192	45.0028	43.5438	43.9479	26.2533	43.417	33.3386	43.2701
8300	35.2497	44.3516	45.0294	43.5788	43.9769	26.2744	43.4456	33.3645	43.3018
8310	35.2782	44.3824	45.0564	43.6145	44.0053	26.2957	43.473	33.3914	43.332
8320	35.3078	44.4132	45.0829	43.648	44.0321	26.317	43.5011	33.4196	43.3624
8330	35.3385	44.4445	45.1084	43.6808	44.0596	26.3391	43.5306	33.4484	43.3919
8340	35.3701	44.4752	45.1344	43.7141	44.0887	26.3617	43.5594	33.4781	43.4213
8350	35.4029	44.5053	45.1599	43.7465	44.1195	26.385	43.5861	33.5088	43.4516
8360	35.4358	44.5361	45.1842	43.7769	44.1511	26.4086	43.6135	33.5401	43.4806
8370	35.4679	44.565	45.2084	43.8074	44.1803	26.4329	43.6417	33.5715	43.5083
8380	35.4987	44.5921	45.2323	43.8377	44.2092	26.458	43.6708	33.6026	43.538
8390	35.5276	44.6203	45.257	43.8683	44.2387	26.4834	43.7006	33.6326	43.5689
8400	35.5548	44.6473	45.2817	43.8965	44.2673	26.5087	43.7291	33.6602	43.5976
8410	35.5815	44.6716	45.3058	43.9244	44.2956	26.5338	43.7564	33.6851	43.6245
8420	35.6083	44.6964	45.3309	43.953	44.3229	26.5582	43.7832	33.7073	43.65
8430	35.6352	44.7219	45.357	43.9817	44.348	26.5823	43.8072	33.7283	43.6754
8440	35.6622	44.7479	45.3828	44.0089	44.3735	26.605	43.8306	33.7485	43.7013
8450	35.6884	44.7745	45.4068	44.037	44.3988	26.6256	43.8521	33.7678	43.7275
8460	35.7132	44.7992	45.4303	44.0657	44.4217	26.6437	43.8728	33.786	43.7538
8470	35.7363	44.8213	45.451	44.0916	44.4435	26.6594	43.8942	33.8034	43.7792
8480	35.7579	44.8431	45.4718	44.116	44.463	26.6737	43.9152	33.82	43.8045
8490	35.7785	44.8645	45.4926	44.141	44.4824	26.6873	43.9346	33.8367	43.8298
8500	35.7986	44.886	45.5111	44.1639	44.5015	26.7003	43.9527	33.8534	43.8529
8510	35.8182	44.9076	45.5297	44.1856	44.5186	26.7131	43.9703	33.8699	43.8747
8520	35.8382	44.9274	45.5472	44.2086	44.5354	26.726	43.9877	33.8867	43.8964
8530	35.8581	44.9478	45.5636	44.2325	44.552	26.7397	44.0056	33.9036	43.9179
8540	35.8777	44.967	45.5782	44.2559	44.5688	26.7533	44.0234	33.9203	43.9382
8550	35.8967	44.9851	45.5921	44.2777	44.5858	26.7678	44.041	33.9367	43.9572
8560	35.9151	45.0028	45.6051	44.2963	44.603	26.7826	44.0577	33.9527	43.976
8570	35.9332	45.0179	45.6184	44.315	44.6197	26.7975	44.0746	33.9675	43.9949
8580	35.9513	45.033	45.6315	44.3339	44.6356	26.8124	44.0909	33.981	44.0135
8590	35.9691	45.049	45.6444	44.3523	44.6516	26.8272	44.1059	33.9942	44.0306
8600	35.987	45.0657	45.6562	44.3702	44.6662	26.8418	44.1212	34.0076	44.0476
8610	36.0041	45.0802	45.6673	44.3866	44.6805	26.8544	44.1357	34.0208	44.0645
8620	36.0207	45.094	45.6787	44.4017	44.695	26.8658	44.1488	34.0343	44.0811
8630	36.0367	45.1085	45.6894	44.4166	44.709	26.8763	44.1623	34.0481	44.0974
8640	36.0526	45.1218	45.6991	44.4298	44.7227	26.886	44.1758	34.0618	44.1139
8650	36.069	45.1347	45.7089	44.4435	44.7358	26.8943	44.1867	34.0748	44.1304
8660	36.0851	45.1465	45.7186	44.4581	44.7458	26.9019	44.1968	34.0869	44.1457
8670	36.0999	45.1576	45.7274	44.4724	44.7536	26.9092	44.2062	34.0983	44.1605
8680	36.1128	45.1688	45.736	44.4849	44.7617	26.9167	44.2156	34.1085	44.1739
8690	36.1238	45.1791	45.7433	44.4974	44.7695	26.9239	44.2233	34.1176	44.1868
8700	36.1333	45.187	45.7502	44.5093	44.7767	26.9312	44.2311	34.1245	44.1968
8710	36.1415	45.1944	45.7563	44.5196	44.7841	26.9383	44.2398	34.1309	44.207
8720	36.1481	45.2016	45.763	44.5292	44.7913	26.9453	44.2493	34.1372	44.2169
8730	36.1541	45.2086	45.7691	44.538	44.7971	26.9524	44.2576	34.1432	44.2252
8740	36.1594	45.2148	45.7746	44.5463	44.8001	26.9596	44.263	34.1489	44.2335
8750	36.1643	45.221	45.7796	44.5547	44.8035	26.9662	44.2687	34.1544	44.2412
8760	36.1686	45.2272	45.785	44.5635	44.8075	26.9725	44.2749	34.1594	44.2493
8770	36.1723	45.2336	45.7908	44.5713	44.8117	26.9787	44.2807	34.1638	44.2579
8780	36.1761	45.2393	45.7963	44.5796	44.8161	26.9848	44.2861	34.1681	44.2653
8790	36.1803	45.2447	45.8012	44.5886	44.8207	26.9905	44.2909	34.1724	44.2721
8800	36.1848	45.2502	45.8056	44.5982	44.8246	26.9956	44.2956	34.1769	44.2786
8810	36.1898	45.2558	45.8088	44.6062	44.8283	26.9999	44.3004	34.1817	44.2852
8820	36.195	45.2614	45.8121	44.6133	44.8321	27.0043	44.3051	34.1864	44.2917
8830	36.2004	45.2667	45.8162	44.6209	44.8361	27.0087	44.3094	34.1912	44.2978
8840	36.2058	45.272	45.82	44.6292	44.8408	27.013	44.3137	34.1963	44.3041
8850	36.2111	45.2777	45.8237	44.6379	44.8449	27.0173	44.3181	34.2019	44.3108
8860	36.2165	45.2829	45.8269	44.6458	44.8492	27.0218	44.3221	34.2077	44.3168
8870	36.2223	45.288	45.8299	44.6533	44.8531	27.0265	44.3261	34.2138	44.3231
8880	36.2284	45.2922	45.8331	44.6602	44.8569	27.0314	44.3306	34.2202	44.3299
8890	36.2344	45.2959	45.8351	44.6664	44.8611	27.0361	44.3352	34.2266	44.3364
8900	36.2404	45.2997	45.837	44.6721	44.8653	27.0409	44.3394	34.2326	44.3425
8910	36.2465	45.3034	45.8385	44.6779	44.8692	27.0461	44.3433	34.2382	44.3492
8920	36.2525	45.3065	45.84	44.6839	44.873	27.0513	44.3472	34.2435	44.3552
8930	36.2586	45.3097	45.8408	44.6897	44.8766	27.0565	44.3507	34.2482	44.3603
8940	36.2649	45.3126	45.841	44.6944	44.8799	27.0618	44.3537	34.2529	44.3646
8950	36.2713	45.3152	45.8414	44.6994	44.8827	27.0672	44.3558	34.2578	44.3692
8960	36.2777	45.3176	45.8419	44.7035	44.8857	27.072	44.358	34.2629	44.3747
8970	36.2839	45.3197	45.8419	44.7078	44.8881	27.0769	44.36	34.268	44.3792
8980	36.29	45.3216	45.842	44.7119	44.8907	27.0814	44.3619	34.2734	44.3838
8990	36.2957	45.3233	45.8421	44.7156	44.8934	27.0851	44.3638	34.2788	44.3878
9000	36.3013	45.325	45.8422	44.7199	44.8957	27.0882	44.3653	34.2845	44.3912
9010	36.3068	45.3267	45.8424	44.723	44.897	27.091	44.3663	34.29	44.3943
9020	36.3117	45.3277	45.8426	44.7261	44.8984	27.0933	44.3673	34.2951	44.3967
9030	36.3157	45.3289	45.8428	44.7289	44.8995	27.0953	44.3675	34.2995	44.3988
9040	36.3192	45.3299	45.8431	44.7321	44.8996	27.0973	44.3674	34.3031	44.4009
9050	36.3223	45.3303	45.8433	44.7341	44.8995	27.0988	44.3675	34.3057	44.4024
9060	36.3248	45.3309	45.8436	44.7361	44.8996	27.0999	44.3676	34.3075	44.4033
9070	36.3268	45.3317	45.8437	44.7383	44.8999	27.101	44.3678	34.309	44.4041
9080	36.329	45.3321	45.8441	44.7394	44.9002	27.1015	44.3678	34.3105	44.4042
9090	36.3311	45.3325	45.8445	44.7402	44.9003	27.102	44.3679	34.3119	44.4043
9100	36.333	45.333	45.8449	44.7408	44.9004	27.1023	44.3679	34.3135	44.4043
9110	36.3343	45.3335	45.8454	44.7409	44.9004	27.1026	44.3679	34.315	44.4044
9120	36.3349	45.3337	45.846	44.7416	44.9005	27.1029	44.3681	34.3162	44.4046
9130	36.3354	45.3339	45.8469	44.7422	44.9007	27.1033	44.3683	34.3166	44.4047
9140	36.3357	45.3342	45.8478	44.7425	44.901	27.1037	44.3687	34.3166	44.4049
9150	36.3361	45.3346	45.8487	44.7427	44.9011	27.1042	44.369	34.3165	44.4053
9160	36.3365	45.3349	45.8495	44.7428	44.9012	27.1046	44.3691	34.3165	44.4055
9170	36.337	45.335	45.8504	44.7428	44.9013	27.1052	44.3694	34.3165	44.4057
9180	36.3376	45.3353	45.8518	44.743	44.9015	27.1057	44.3697	34.3167	44.4058
9190	36.3383	45.3356	45.8533	44.7431	44.9019	27.1061	44.3701	34.3169	44.4059
9200	36.339	45.3358	45.8547	44.7431	44.9023	27.1063	44.3706	34.3172	44.4062
9210	36.3397	45.3364	45.8564	44.7432	44.9026	27.1066	44.3712	34.3176	44.4062
9220	36.3403	45.3371	45.8582	44.7435	44.9033	27.1069	44.3719	34.3181	44.4065
9230	36.3408	45.3376	45.8603	44.7438	44.9041	27.1071	44.3726	34.3185	44.4066
9240	36.3413	45.3381	45.8626	44.744	44.9049	27.1075	44.3734	34.3189	44.4068
9250	36.3417	45.3388	45.8652	44.7443	44.9061	27.1079	44.3745	34.3194	44.4071
9260	36.3424	45.3398	45.868	44.7444	44.9076	27.1083	44.3758	34.32	44.4075
9270	36.3433	45.341	45.871	44.7446	44.9087	27.1087	44.3774	34.3207	44.4078
9280	36.3444	45.3424	45.8743	44.7451	44.9099	27.1093	44.3789	34.3216	44.4082
9290	36.3456	45.3441	45.8778	44.7458	44.9116	27.1098	44.3806	34.3225	44.4088
9300	36.3466	45.3459	45.8813	44.7466	44.9138	27.1102	44.3827	34.3235	44.4097
9310	36.3475	45.3479	45.8848	44.7475	44.9162	27.1106	44.3852	34.3245	44.4106
9320	36.3484	45.3503	45.8882	44.7484	44.9189	27.111	44.3879	34.3255	44.4117
9330	36.3494	45.3528	45.8916	44.7494	44.9216	27.1115	44.3908	34.3266	44.4129
9340	36.3505	45.3553	45.8953	44.7508	44.9238	27.112	44.3938	34.3277	44.4143
9350	36.3516	45.3581	45.8995	44.7525	44.9264	27.1126	44.397	34.3289	44.4159
9360	36.3529	45.3611	45.9042	44.7545	44.9296	27.1133	44.4003	34.3302	44.4175
9370	36.3541	45.3644	45.9092	44.7566	44.9334	27.1141	44.4037	34.3317	44.4191
9380	36.3553	45.3678	45.914	44.7587	44.9375	27.1151	44.4073	34.3332	44.4209
9390	36.3563	45.3715	45.919	44.7609	44.9412	27.1163	44.4109	34.3349	44.423
9400	36.3575	45.3755	45.9242	44.7632	44.9449	27.1175	44.4145	34.3368	44.4254
9410	36.3588	45.3797	45.9295	44.7655	44.9489	27.1188	44.4182	34.3387	44.4283
9420	36.3602	45.3837	45.935	44.7679	44.9531	27.1203	44.4219	34.3404	44.4314
9430	36.3617	45.3879	45.9406	44.7704	44.9576	27.1219	44.4254	34.342	44.4343
9440	36.3631	45.3921	45.9463	44.773	44.9621	27.1235	44.4289	34.3434	44.4368
9450	36.3644	45.3966	45.9518	44.7756	44.9665	27.1251	44.4323	34.3448	44.4393
9460	36.3654	45.4012	45.9574	44.778	44.9709	27.1268	44.4361	34.3462	44.4422
9470	36.3665	45.4059	45.9635	44.7807	44.9752	27.1286	44.4402	34.3474	44.4455
9480	36.3676	45.4111	45.9701	44.7837	44.9797	27.1305	44.4447	34.3487	44.4491
9490	36.3689	45.4165	45.9771	44.7871	44.9841	27.1326	44.4494	34.35	44.452
9500	36.3702	45.4214	45.9839	44.7909	44.9885	27.1348	44.4542	34.3512	44.455
9510	36.3717	45.4261	45.99	44.7944	44.993	27.137	44.459	34.3524	44.4584
9520	36.3732	45.4312	45.9966	44.7975	44.9978	27.1393	44.4638	34.3536	44.462
9530	36.3748	45.4367	46.0038	44.801	45.0029	27.1417	44.4686	34.3548	44.4658
9540	36.3764	45.4424	46.0115	44.8049	45.0083	27.1443	44.4735	34.3558	44.4697
9550	36.378	45.4478	46.0196	44.809	45.0136	27.147	44.4788	34.3568	44.4738
9560	36.3794	45.4533	46.0278	44.813	45.0188	27.1495	44.4847	34.3578	44.4779
9570	36.3809	45.459	46.036	44.8172	45.0241	27.1522	44.4907	34.3589	44.4818
9580	36.3824	45.4649	46.0442	44.8219	45.0295	27.155	44.4965	34.3599	44.486
9590	36.384	45.4707	46.0526	44.8269	45.035	27.1579	44.5025	34.361	44.4905
9600	36.3857	45.4767	46.0611	44.8321	45.0407	27.1609	44.5088	34.3623	44.4953
9610	36.3876	45.483	46.0695	44.8373	45.0466	27.1639	44.5153	34.3638	44.5003
9620	36.3896	45.4896	46.0778	44.8427	45.0528	27.1671	44.5222	34.3656	44.5055
9630	36.3918	45.4964	46.0862	44.8481	45.0593	27.1704	44.5292	34.3676	44.5107
9640	36.3941	45.5032	46.0947	44.8534	45.066	27.1739	44.5363	34.37	44.516
9650	36.3966	45.5104	46.1034	44.8589	45.073	27.1777	44.5435	34.3727	44.5217
9660	36.3993	45.5179	46.1122	44.8648	45.0802	27.1815	44.5509	34.3756	44.5278
9670	36.4022	45.5256	46.1211	44.8709	45.0877	27.1856	44.5585	34.3788	44.5341
9680	36.4055	45.5334	46.1303	44.8771	45.0954	27.19	44.5666	34.3821	44.5406
9690	36.409	45.5413	46.1397	44.8835	45.1033	27.1947	44.5751	34.3857	44.547
9700	36.4129	45.5496	46.1494	44.8893	45.1113	27.1996	44.5837	34.3895	44.5536
9710	36.4171	45.5582	46.1594	44.8952	45.1195	27.2046	44.5925	34.3935	44.5605
9720	36.4216	45.567	46.1694	44.9017	45.1278	27.21	44.6015	34.3977	44.5678
9730	36.4262	45.5758	46.1794	44.9087	45.1362	27.2157	44.6112	34.4021	44.5753
9740	36.431	45.5848	46.1896	44.9159	45.1447	27.2216	44.6212	34.4067	44.5831
9750	36.4358	45.594	46.2003	44.9232	45.1537	27.2278	44.6309	34.4114	44.5911
9760	36.4408	45.6036	46.2114	44.9308	45.1632	27.2343	44.6405	34.4162	44.5995
9770	36.446	45.6135	46.2227	44.9388	45.173	27.241	44.6506	34.4212	44.6081
9780	36.4512	45.6236	46.2341	44.947	45.1829	27.248	44.6609	34.4264	44.6161
9790	36.4566	45.6337	46.2449	44.9554	45.1925	27.2551	44.6708	34.4317	44.6245
9800	36.4622	45.6438	46.256	44.964	45.2023	27.2623	44.6805	34.437	44.6337
9810	36.4679	45.6541	46.2676	44.9729	45.2126	27.2698	44.6906	34.4425	44.6433
9820	36.4738	45.6647	46.2796	44.9822	45.2233	27.2775	44.7009	34.4482	44.652
9830	36.4798	45.6759	46.2918	44.9914	45.2343	27.2853	44.7113	34.4539	44.6609
9840	36.486	45.6873	46.3037	45.0003	45.2453	27.2933	44.7216	34.4599	44.6705
9850	36.4924	45.6983	46.3155	45.0093	45.2558	27.3015	44.732	34.4661	44.6806
9860	36.4989	45.7093	46.3275	45.0185	45.2666	27.3098	44.7424	34.4726	44.6911
9870	36.5055	45.7204	46.3398	45.028	45.2778	27.3183	44.7528	34.4791	44.7016
9880	36.5122	45.7317	46.3526	45.0376	45.2891	27.3268	44.7633	34.4859	44.7118
9890	36.5189	45.743	46.3656	45.0474	45.3005	27.3352	44.7739	34.4928	44.722
9900	36.5258	45.7542	46.3779	45.0576	45.3121	27.3437	44.7846	34.4998	44.7319
9910	36.5328	45.7655	46.3904	45.0682	45.3238	27.3523	44.7957	34.5067	44.7417
9920	36.5401	45.7773	46.4034	45.0788	45.3349	27.3609	44.8074	34.5135	44.752
9930	36.5474	45.7895	46.4167	45.0893	45.3456	27.3693	44.8196	34.5203	44.7625
9940	36.555	45.8013	46.4299	45.1001	45.3564	27.3777	44.832	34.5274	44.7732
9950	36.5627	45.8126	46.443	45.1112	45.3673	27.3861	44.8437	34.5347	44.7841
9960	36.5705	45.8242	46.456	45.1224	45.3784	27.3946	44.8558	34.5424	44.795
9970	36.5786	45.8361	46.4687	45.1329	45.3897	27.4032	44.8683	34.5503	44.8061
9980	36.5869	45.8482	46.4816	45.1437	45.4013	27.4118	44.8801	34.5584	44.817
9990	36.5954	45.8597	46.4947	45.1548	45.4127	27.4206	44.8915	34.5667	44.8277
10000	36.6043	45.8713	46.5073	45.1662	45.424	27.4296	44.9036	34.5752	44.8387
10000	36.6134	45.8833	46.5194	45.1779	45.4357	27.4387	44.9161	34.5839	44.8502
10000	36.6229	45.8957	46.5318	45.1898	45.4479	27.4477	44.9285	34.5928	44.862
10000	36.6327	45.9084	46.5445	45.202	45.4601	27.4569	44.9409	34.6018	44.8741
10000	36.6427	45.9213	46.5574	45.2139	45.4722	27.4663	44.9534	34.6109	44.8864
10100	36.6529	45.9344	46.5705	45.2254	45.4844	27.4757	44.9656	34.6203	44.8987
10100	36.663	45.9472	46.5834	45.2371	45.4969	27.4851	44.9779	34.6299	44.9112
10100	36.6735	45.9598	46.596	45.2491	45.5095	27.4945	44.9905	34.6398	44.9238
10100	36.684	45.9726	46.6084	45.2612	45.5223	27.5038	45.0035	34.65	44.9367
10100	36.6945	45.9853	46.6208	45.2734	45.5352	27.5131	45.0164	34.6604	44.9496
10100	36.7051	45.9979	46.6336	45.2858	45.5482	27.5225	45.0288	34.6711	44.9625
10100	36.7158	46.0106	46.647	45.2985	45.5608	27.5318	45.0417	34.6818	44.9751
10100	36.7267	46.0237	46.6607	45.3111	45.5735	27.5411	45.055	34.6928	44.987
10100	36.7379	46.0371	46.6744	45.3237	45.586	27.5504	45.0684	34.704	44.999
10100	36.7494	46.0497	46.6881	45.3361	45.5986	27.5597	45.0812	34.715	45.0113
10200	36.7609	46.0623	46.7018	45.3489	45.6116	27.569	45.094	34.7259	45.024
10200	36.7725	46.0755	46.7157	45.3624	45.6251	27.5783	45.1071	34.7368	45.037
10200	36.7845	46.0895	46.7289	45.3761	45.6382	27.5875	45.1203	34.7475	45.0494
10200	36.7967	46.104	46.7422	45.3892	45.6508	27.5966	45.1338	34.7582	45.0617
10200	36.8091	46.1186	46.7559	45.4027	45.6636	27.6056	45.1473	34.7691	45.0743
10200	36.8215	46.1324	46.7696	45.4168	45.6768	27.6146	45.1609	34.7803	45.0873
10200	36.8338	46.1462	46.7831	45.4306	45.6902	27.6236	45.1749	34.7917	45.1005
10200	36.846	46.1602	46.7967	45.4439	45.7038	27.6326	45.1893	34.8034	45.1134
10200	36.8578	46.1746	46.8103	45.4576	45.717	27.6418	45.2031	34.8154	45.1258
10200	36.8697	46.1895	46.824	45.4718	45.7304	27.651	45.2168	34.8274	45.1382
10300	36.8817	46.2046	46.8378	45.4858	45.7442	27.6603	45.2309	34.8396	45.1511
10300	36.8937	46.2191	46.8507	45.4999	45.758	27.6698	45.2452	34.8518	45.1643
10300	36.9059	46.2336	46.8633	45.5142	45.7718	27.6794	45.2599	34.8639	45.1776
10300	36.9182	46.2477	46.8761	45.5277	45.7859	27.6892	45.2747	34.8761	45.1913
10300	36.9305	46.2619	46.889	45.5415	45.8003	27.6991	45.289	34.8882	45.2051
10300	36.9428	46.2763	46.9018	45.5556	45.8144	27.7093	45.3032	34.9003	45.218
10300	36.9549	46.2911	46.9141	45.5694	45.8284	27.7197	45.3169	34.9122	45.2312
10300	36.9668	46.3066	46.9268	45.583	45.8424	27.7303	45.3302	34.9239	45.2449
10300	36.9787	46.3222	46.94	45.5963	45.8567	27.7409	45.3439	34.9354	45.259
10300	36.9906	46.3362	46.9532	45.6096	45.8712	27.7517	45.358	34.9469	45.273
10400	37.0026	46.35	46.9657	45.6233	45.8858	27.7625	45.3724	34.9585	45.2863
10400	37.0146	46.364	46.9783	45.6374	45.8998	27.7732	45.3868	34.97	45.2997
10400	37.0267	46.3781	46.9917	45.6513	45.9137	27.7839	45.4008	34.9816	45.3131
10400	37.0389	46.3919	47.0058	45.6653	45.928	27.7942	45.4148	34.9931	45.326
10400	37.0512	46.4058	47.0197	45.6795	45.9428	27.8042	45.4283	35.0048	45.3388
10400	37.0637	46.4198	47.0329	45.6939	45.9578	27.8142	45.4417	35.0166	45.3519
10400	37.0763	46.4339	47.0458	45.7077	45.9718	27.824	45.4553	35.0285	45.3652
10400	37.089	46.4482	47.0587	45.7217	45.9858	27.8338	45.469	35.0404	45.3785
10400	37.1016	46.4623	47.0715	45.7361	46.0004	27.8436	45.4827	35.0525	45.3918
10400	37.114	46.4762	47.0846	45.7505	46.0153	27.8534	45.4964	35.0646	45.4053
10500	37.1263	46.4895	47.0981	45.7643	46.0303	27.8634	45.5101	35.0767	45.4181
10500	37.1386	46.5031	47.1107	45.7783	46.0452	27.8734	45.5238	35.0889	45.4308
10500	37.1508	46.5169	47.1227	45.7927	46.0603	27.8835	45.5375	35.1011	45.4436
10500	37.1633	46.5308	47.135	45.8069	46.0752	27.8937	45.5513	35.1131	45.4557
10500	37.1759	46.5454	47.1475	45.8205	46.0896	27.9042	45.5651	35.1253	45.468
10500	37.1886	46.5604	47.1597	45.8341	46.1045	27.9148	45.579	35.1375	45.4807
10500	37.2014	46.575	47.1718	45.8478	46.12	27.9255	45.5928	35.1497	45.494
10500	37.2141	46.5894	47.184	45.8616	46.1356	27.9363	45.6065	35.1621	45.5075
10500	37.2264	46.604	47.1957	45.8757	46.1504	27.9474	45.6203	35.1745	45.5206
10500	37.2387	46.6189	47.2074	45.8899	46.165	27.9585	45.6345	35.187	45.5338
10600	37.251	46.6339	47.2192	45.9036	46.1796	27.9695	45.6489	35.1995	45.5472
10600	37.2633	46.6484	47.2311	45.9169	46.1943	27.9803	45.6633	35.212	45.5609
10600	37.2758	46.6628	47.2432	45.9303	46.2088	27.9908	45.6777	35.2245	45.5746
10600	37.2882	46.6774	47.2555	45.9439	46.2233	28.001	45.692	35.2373	45.5879
10600	37.3006	46.6921	47.2676	45.9578	46.2379	28.0108	45.7061	35.2503	45.6015
10600	37.3129	46.7067	47.2797	45.9713	46.2528	28.0205	45.7202	35.2634	45.6156
10600	37.3252	46.7212	47.292	45.9846	46.2676	28.0302	45.7341	35.2766	45.6297
10600	37.3375	46.7352	47.3045	45.9982	46.2814	28.04	45.748	35.2898	45.644
10600	37.3499	46.749	47.3168	46.0121	46.2954	28.0498	45.7619	35.303	45.6582
10600	37.3624	46.7625	47.3287	46.0266	46.3099	28.0597	45.7756	35.3163	45.6721
10700	37.375	46.7755	47.3408	46.0414	46.3238	28.0697	45.7892	35.3294	45.6857
10700	37.3877	46.7884	47.3526	46.056	46.3375	28.0798	45.8027	35.3419	45.6996
10700	37.4005	46.8011	47.3634	46.0704	46.3515	28.0899	45.8158	35.3542	45.7139
10700	37.4133	46.8138	47.3745	46.0844	46.3655	28.1002	45.8292	35.3659	45.7285
10700	37.426	46.8265	47.3859	46.0987	46.3784	28.1105	45.8429	35.3771	45.7428
10700	37.4386	46.8393	47.3976	46.1136	46.3911	28.1209	45.8564	35.3881	45.7569
10700	37.4511	46.8522	47.4092	46.1288	46.4039	28.1313	45.8695	35.3993	45.7704
10700	37.4636	46.8653	47.4201	46.144	46.4165	28.1419	45.8825	35.4104	45.784
10700	37.4759	46.8782	47.4304	46.1584	46.4287	28.1527	45.895	35.4216	45.7978
10700	37.4882	46.8909	47.4403	46.1727	46.4407	28.1633	45.9074	35.4331	45.8119
10800	37.5005	46.9038	47.45	46.1872	46.4518	28.1736	45.9188	35.4447	45.8259
10800	37.5128	46.9166	47.4585	46.2018	46.4629	28.1837	45.9296	35.4565	45.8393
10800	37.5249	46.929	47.4668	46.2155	46.4735	28.1935	45.9405	35.4683	45.8528
10800	37.5371	46.9407	47.475	46.2291	46.4835	28.2028	45.9513	35.4802	45.866
10800	37.5493	46.9519	47.4819	46.2424	46.4935	28.2115	45.961	35.4921	45.8786
10800	37.5612	46.9632	47.4888	46.2555	46.5036	28.2199	45.9706	35.504	45.891
10800	37.5732	46.9746	47.4956	46.2683	46.5136	28.228	45.98	35.5158	45.9026
10800	37.5853	46.9857	47.5021	46.2803	46.5237	28.2359	45.9889	35.5275	45.9143
10800	37.5976	46.9954	47.5085	46.2922	46.5336	28.2435	45.9977	35.5393	45.926
10800	37.6099	47.0051	47.5146	46.304	46.5427	28.2511	46.0065	35.551	45.937
10900	37.6223	47.015	47.5207	46.3154	46.552	28.2585	46.0156	35.5628	45.9478
10900	37.6347	47.0243	47.5269	46.3266	46.5614	28.2659	46.025	35.5748	45.9587
10900	37.6471	47.0335	47.5331	46.3377	46.5708	28.273	46.0343	35.5866	45.9687
10900	37.659	47.0428	47.5394	46.3488	46.58	28.2801	46.0427	35.5981	45.9785
10900	37.6705	47.0519	47.5458	46.3595	46.589	28.2874	46.0514	35.6093	45.9883
10900	37.6819	47.0608	47.5519	46.3698	46.5974	28.2945	46.0601	35.6203	45.9982
10900	37.6933	47.0694	47.5578	46.3802	46.606	28.3016	46.0687	35.6311	46.0077
10900	37.7047	47.0774	47.5639	46.3908	46.6149	28.3085	46.0772	35.6419	46.0168
10900	37.7163	47.0852	47.5701	46.4012	46.6236	28.3153	46.0852	35.6526	46.0262
10900	37.728	47.0929	47.5759	46.4112	46.6317	28.3221	46.0931	35.6633	46.0359
11000	37.7399	47.1004	47.5817	46.4212	46.6401	28.3287	46.1008	35.6739	46.0451
11000	37.7519	47.1076	47.5874	46.4314	46.6484	28.3352	46.1082	35.6847	46.0542
11000	37.7639	47.1146	47.5927	46.4415	46.656	28.3414	46.1156	35.6956	46.0628
11000	37.7761	47.1216	47.5976	46.451	46.6633	28.3474	46.1228	35.7062	46.0714
11000	37.7883	47.1287	47.6019	46.4604	46.6704	28.3533	46.1297	35.7167	46.0801
11000	37.8001	47.1357	47.6059	46.4697	46.6777	28.3592	46.1361	35.727	46.0889
11000	37.8114	47.1417	47.6097	46.4786	46.6849	28.3648	46.1426	35.7373	46.0973
11000	37.8227	47.1478	47.6133	46.4878	46.6919	28.3702	46.1491	35.7476	46.1047
11000	37.8339	47.1541	47.6167	46.4968	46.6986	28.3756	46.1553	35.758	46.1117
11000	37.845	47.1598	47.62	46.5049	46.705	28.3811	46.1615	35.7685	46.1186
11100	37.8561	47.1654	47.6232	46.5131	46.7118	28.3865	46.1676	35.7791	46.1255
11100	37.8673	47.1712	47.6265	46.5212	46.719	28.3921	46.1732	35.7897	46.1327
11100	37.8784	47.177	47.6293	46.529	46.7258	28.3976	46.1789	35.8003	46.1398
11100	37.8893	47.1825	47.6318	46.5364	46.7321	28.4032	46.1846	35.8107	46.1463
11100	37.8999	47.1882	47.6342	46.5438	46.7384	28.4088	46.1898	35.8207	46.1529
11100	37.91	47.1938	47.6362	46.5515	46.7443	28.4143	46.1947	35.8305	46.1595
11100	37.9198	47.1989	47.6379	46.5592	46.7499	28.4196	46.1993	35.8402	46.1662
11100	37.9295	47.2039	47.6394	46.5662	46.7555	28.4244	46.2039	35.8497	46.1726
11100	37.9392	47.2089	47.6409	46.573	46.7609	28.4289	46.2085	35.8593	46.1786
11100	37.949	47.2134	47.6422	46.5791	46.7663	28.4332	46.2128	35.8689	46.1841
11200	37.9588	47.2172	47.6432	46.5849	46.7712	28.4373	46.217	35.8786	46.1891
11200	37.9683	47.221	47.6439	46.5907	46.7759	28.4412	46.2211	35.8884	46.1942
11200	37.9773	47.2244	47.6442	46.5963	46.7801	28.4449	46.2249	35.8979	46.1994
11200	37.9857	47.2276	47.6445	46.6013	46.7842	28.4486	46.2286	35.907	46.2039
11200	37.9938	47.2307	47.6446	46.6065	46.7882	28.4522	46.2316	35.9154	46.2081
11200	38.0018	47.2334	47.6447	46.6118	46.7918	28.4558	46.2345	35.9235	46.2123
11200	38.0097	47.2356	47.6447	46.6167	46.7953	28.4595	46.2371	35.9315	46.2162
11200	38.0174	47.2379	47.6447	46.6214	46.7985	28.4632	46.2394	35.939	46.2199
11200	38.0249	47.2399	47.6448	46.6256	46.8011	28.4669	46.2413	35.946	46.2235
11200	38.0325	47.2414	47.6447	46.6298	46.8033	28.4705	46.243	35.9528	46.227
11300	38.0398	47.2429	47.6447	46.6338	46.8049	28.474	46.2443	35.9594	46.2302
11300	38.0469	47.2443	47.6447	46.6376	46.8063	28.4773	46.2452	35.9657	46.2334
11300	38.0533	47.2452	47.6447	46.6411	46.8074	28.4802	46.2457	35.9719	46.2366
11300	38.0593	47.2459	47.6447	46.6443	46.808	28.4827	46.2459	35.9779	46.2394
11300	38.065	47.2466	47.6447	46.6472	46.8083	28.4846	46.2459	35.9837	46.2422
11300	38.0706	47.2471	47.6447	46.6503	46.8083	28.486	46.2459	35.9895	46.2448
11300	38.0763	47.2474	47.6447	46.6528	46.8083	28.4868	46.2458	35.9948	46.2469
11300	38.082	47.2474	47.6447	46.6549	46.8082	28.4871	46.2458	35.9998	46.2486
11300	38.0877	47.2474	47.6446	46.6568	46.8082	28.4871	46.2457	36.0046	46.25
11300	38.0933	47.2473	47.6445	46.6583	46.8081	28.4872	46.2456	36.0093	46.251
11400	38.0981	47.2473	47.6444	46.6593	46.8081	28.4872	46.2456	36.014	46.2519
11400	38.1025	47.2472	47.6444	46.6603	46.8081	28.4872	46.2455	36.0184	46.2523
11400	38.1065	47.2471	47.6442	46.6611	46.8081	28.4873	46.2454	36.0223	46.2524
11400	38.1103	47.2471	47.6441	46.6615	46.808	28.4873	46.2453	36.0256	46.2524
11400	38.1137	47.2471	47.644	46.6616	46.8079	28.4873	46.2452	36.0285	46.2523
11400	38.1167	47.247	47.6438	46.6616	46.8078	28.4873	46.2451	36.0309	46.2523
11400	38.1191	47.2469	47.6436	46.6616	46.8076	28.4873	46.2449	36.0329	46.2523
11400	38.1213	47.2469	47.6434	46.6616	46.8075	28.4874	46.2448	36.0346	46.2522
11400	38.1228	47.2468	47.6432	46.6616	46.8074	28.4874	46.2446	36.0358	46.2522
11400	38.1238	47.2467	47.643	46.6616	46.8073	28.4874	46.2444	36.0364	46.2521
11500	38.1243	47.2467	47.6429	46.6616	46.8071	28.4874	46.2442	36.0366	46.2521
11500	38.1246	47.2466	47.6427	46.6616	46.807	28.4873	46.2439	36.0367	46.2521
11500	38.1247	47.2465	47.6425	46.6615	46.8068	28.4873	46.2437	36.0368	46.252
11500	38.125	47.2463	47.6424	46.6615	46.8066	28.4872	46.2434	36.0369	46.252
11500	38.1254	47.2462	47.6423	46.6615	46.8064	28.4871	46.2432	36.0371	46.2518
11500	38.126	47.246	47.6422	46.6615	46.8062	28.4869	46.2429	36.0374	46.2517
11500	38.1266	47.2458	47.6422	46.6614	46.806	28.4868	46.2425	36.0377	46.2516

## Sheet: Supplementary table S2
Supplementary table S2: Comparison of displacement fields of two sides of surrounding rock
	unsupported	supported
step	Deformation of two sides（/mm）	Deformation of two sides（/mm）
6800	-1.04366	-0.34616
7100	-33.9494	-9.38352
7400	-35.0408	-15.8271
7700	-36.4455	-16.7514
8000	-37.7912	-18.7763
8300	-38.8929	-19.6734
8600	-40.5161	-21.1227
8900	-41.8951	-21.963
9200	-43.5057	-23.1904
9500	-45.405	-24.2131
9800	-47.1252	-25.2115
10100	-48.6996	-26.0761
10400	-49.7628	-26.7497
10700	-50.2588	-27.1503
11000	-50.3558	-27.3158
11300	-50.4046	-27.3464
11600	-50.6057	-27.3702
11900	-50.983	-27.4853
12200	-51.409	-27.7364
12500	-51.8144	-28.0287
12800	-52.1731	-28.3453
13100	-52.3146	-28.6207
13400	-52.3193	-28.7813
13700	-52.3166	-28.7884
14000	-52.3147	-28.786
14300	-52.3134	-28.7848
14600	-52.3124	-28.7852
14900	-52.313	-28.7895
15200	-52.3183	-28.7965
15500	-52.3279	-28.807

## Sheet: Supplementary table S3
Supplementary table S3: Deformation law of roof under different support schemes
	Experiment number
step	1	2	3	4	5	6	7	8	9
4890	0.362	2.21	0.305	2.21	0.329	0.304	0.409	0.32	2.21
4900	0.935	5.09	0.657	5.1	0.708	0.636	0.836	0.803	5.08
4910	1.52	7.3	1.05	7.32	1.06	1.01	1.27	1.27	7.27
4920	2.34	8.36	1.59	8.4	1.6	1.6	1.87	1.94	8.3
4930	3.51	9.14	2.6	9.17	2.55	2.63	2.76	3.01	9.11
4940	4.68	9.98	3.84	9.97	3.66	3.82	3.78	4.19	9.97
4950	5.67	10.7	5.02	10.8	4.73	4.92	4.85	5.25	10.8
4960	6.54	11.5	6.09	11.8	5.78	5.97	6.05	6.24	11.6
4970	7.22	12.5	7	12.7	6.64	6.91	7.03	7.09	12.5
4980	7.86	13.4	7.68	13.5	7.29	7.5	7.88	7.62	13.5
4990	8.46	13.9	8.21	14.1	7.91	7.78	8.49	8.01	14.2
5000	8.89	14.5	8.73	14.7	8.4	8.02	8.86	8.31	14.7
5010	9.08	15.2	9.21	15.4	8.7	8.24	9.01	8.51	15.5
5020	9.28	15.7	9.62	15.8	8.91	8.44	9.34	8.69	16.1
5030	9.49	16	9.85	16.2	9.11	8.62	9.69	8.81	16.5
5040	9.79	16.2	10.1	16.4	9.48	8.79	10.1	9.04	16.7
5050	9.99	16.3	10.4	16.5	10	9.08	10.6	9.43	16.8
5060	10.3	16.4	10.6	16.7	10.4	9.46	10.9	9.7	16.9
5070	10.5	16.7	10.8	16.9	10.7	9.59	11.1	9.94	17
5080	10.7	16.7	10.9	16.9	10.8	9.76	11.2	10.1	17.1
5090	10.9	17	11.1	17.2	10.9	9.91	11.4	10.2	17.3
5100	11.3	17.3	11.5	17.4	11.1	10.1	11.7	10.4	17.5
5110	11.5	17.4	11.9	17.6	11.3	10.5	12	10.7	17.6
5120	11.9	17.6	12.1	17.8	11.5	10.9	12.3	11	17.8
5130	12.4	17.8	12.3	18	11.7	11.2	12.6	11.4	17.9
5140	12.7	18	12.5	18.2	12	11.4	12.9	11.8	18.1
5150	12.8	18.3	12.8	18.6	12.3	11.7	13.2	12.1	18.3
5160	13.1	18.6	13	18.9	12.5	12.1	13.5	12.5	18.5
5170	13.5	18.8	13.4	19.2	12.6	12.4	13.9	12.9	18.8
5180	13.8	19.1	13.6	19.5	13	12.7	14.2	13.2	19.1
5190	14.2	19.5	13.9	19.8	13.5	13.1	14.6	13.6	19.4
5200	14.7	19.8	14.3	20.1	13.9	13.3	15.1	14	19.8
5210	15.2	20.2	14.7	20.4	14.4	13.5	15.5	14.3	20.2
5220	15.5	20.6	14.9	20.8	14.8	13.8	15.9	14.7	20.5
5230	16	20.9	15.2	21.1	15.2	14.3	16.3	15.2	20.8
5240	16.3	21.2	15.6	21.5	15.4	14.7	16.7	15.7	21.2
5250	16.6	21.6	15.9	21.9	15.8	15.1	17.1	16	21.5
5260	17	22	16.2	22.3	16	15.4	17.5	16.4	21.8
5270	17.5	22.4	16.6	22.6	16.4	15.8	18	16.8	22.2
5280	17.8	22.7	17	23	16.9	16.1	18.5	17.2	22.5
5290	18.2	23.1	17.3	23.3	17.3	16.3	19	17.6	22.9
5300	18.7	23.5	17.6	23.6	17.7	16.6	19.4	17.9	23.2
5310	19	23.8	18	24	18.1	16.9	19.8	18.3	23.6
5320	19.4	24.2	18.4	24.4	18.4	17.2	20.2	18.6	24
5330	19.8	24.6	18.8	24.8	18.6	17.5	20.6	19	24.4
5340	20.1	24.9	19.1	25.2	18.9	17.8	20.9	19.2	24.7
5350	20.4	25.3	19.4	25.6	19.2	18.1	21.2	19.5	25
5360	20.8	25.6	19.9	25.9	19.6	18.3	21.6	19.7	25.4
5370	21.1	26	20.2	26.2	19.9	18.5	21.9	20	25.7
5380	21.4	26.3	20.5	26.6	20.2	18.8	22.2	20.2	26.1
5390	21.6	26.5	20.8	26.9	20.5	18.9	22.4	20.4	26.4
5400	21.7	26.8	21.1	27.1	20.7	19.1	22.6	20.5	26.6
5410	21.9	27.1	21.4	27.3	20.8	19.2	22.8	20.7	26.9
5420	22	27.3	21.7	27.6	21	19.4	23	20.8	27.2
5430	22.1	27.5	21.9	27.8	21.1	19.7	23.1	20.9	27.4
5440	22.2	27.7	22.1	28	21.3	19.8	23.3	21	27.6
5450	22.3	27.8	22.3	28.1	21.5	20	23.4	21.1	27.8
5460	22.4	28	22.5	28.3	21.6	20.1	23.4	21.1	28
5470	22.4	28.1	22.7	28.4	21.7	20.2	23.4	21.2	28.1
5480	22.5	28.2	22.8	28.5	21.7	20.4	23.4	21.3	28.2
5490	22.5	28.3	22.9	28.5	21.7	20.5	23.5	21.4	28.3
5500	22.6	28.3	23	28.5	21.8	20.7	23.5	21.5	28.4
5510	22.7	28.4	23.1	28.6	21.9	20.7	23.5	21.5	28.5
5520	22.7	28.4	23.1	28.6	22	20.8	23.5	21.6	28.5
5530	22.7	28.4	23.2	28.6	22	20.9	23.6	21.7	28.5
5540	22.8	28.4	23.3	28.6	22.1	21	23.6	21.7	28.5
5550	22.9	28.4	23.3	28.6	22.2	21.1	23.6	21.8	28.5
5560	22.9	28.5	23.4	28.7	22.2	21.2	23.7	21.9	28.5
5570	23	28.5	23.5	28.7	22.3	21.2	23.8	22	28.6
5580	23.1	28.6	23.5	28.8	22.3	21.3	23.8	22.1	28.6
5590	23.2	28.6	23.5	28.8	22.4	21.4	23.9	22.1	28.6
5600	23.2	28.7	23.6	28.9	22.5	21.5	24	22.3	28.7
5610	23.3	28.7	23.7	29	22.6	21.6	24	22.4	28.7
5620	23.4	28.8	23.7	29	22.7	21.8	24.1	22.4	28.8
5630	23.5	28.9	23.8	29.1	22.8	21.9	24.2	22.5	28.9
5640	23.6	29	23.9	29.2	22.8	21.9	24.3	22.6	28.9
5650	23.7	29.1	24	29.3	22.9	22	24.3	22.7	29
5660	23.8	29.2	24	29.4	23	22.1	24.4	22.8	29.1
5670	23.9	29.2	24.1	29.5	23	22.1	24.5	22.9	29.1
5680	24	29.3	24.1	29.5	23.1	22.2	24.5	23	29.2
5690	24.1	29.4	24.2	29.6	23.2	22.4	24.6	23.1	29.3
5700	24.3	29.5	24.2	29.7	23.3	22.6	24.7	23.2	29.3
5710	24.4	29.6	24.3	29.8	23.4	22.8	24.8	23.3	29.4
5720	24.5	29.7	24.3	29.9	23.5	22.9	24.9	23.4	29.5
5730	24.6	29.8	24.4	29.9	23.6	23	24.9	23.5	29.5
5740	24.7	29.9	24.5	30	23.7	23.2	25	23.7	29.6
5750	24.8	29.9	24.6	30.1	23.8	23.3	25.1	23.8	29.7
5760	25	30	24.6	30.2	24	23.3	25.2	23.9	29.8
5770	25.1	30.1	24.7	30.2	24.1	23.5	25.3	24	29.9
5780	25.2	30.2	24.8	30.3	24.2	23.6	25.3	24.2	29.9
5790	25.4	30.3	24.8	30.4	24.3	23.8	25.4	24.3	30
5800	25.5	30.4	24.9	30.5	24.4	24	25.5	24.4	30.1
5810	25.7	30.5	25	30.6	24.5	24.1	25.6	24.6	30.2
5820	25.8	30.6	25.1	30.7	24.7	24.2	25.7	24.7	30.3
5830	25.9	30.8	25.2	30.8	24.8	24.3	25.8	24.8	30.4
5840	26.1	30.9	25.3	30.9	24.9	24.4	25.9	24.9	30.5
5850	26.2	31	25.4	31	25.1	24.5	26	25.1	30.6
5860	26.3	31.1	25.5	31.1	25.2	24.6	26.1	25.2	30.7
5870	26.4	31.2	25.6	31.2	25.4	24.8	26.2	25.3	30.8
5880	26.6	31.3	25.7	31.2	25.5	24.9	26.3	25.5	30.9
5890	26.7	31.4	25.8	31.4	25.6	25.1	26.4	25.6	31
5900	26.8	31.6	26	31.4	25.8	25.2	26.5	25.7	31.1
5910	26.9	31.7	26.1	31.5	25.9	25.2	26.6	25.8	31.3
5920	27	31.8	26.2	31.6	26	25.3	26.7	25.9	31.4
5930	27.1	31.9	26.3	31.7	26.2	25.4	26.8	26	31.5
5940	27.2	32	26.5	31.8	26.3	25.4	26.9	26.1	31.6
5950	27.3	32.1	26.6	31.9	26.4	25.5	27	26.2	31.7
5960	27.4	32.2	26.7	32	26.5	25.6	27.1	26.3	31.8
5970	27.4	32.3	26.8	32.1	26.6	25.7	27.2	26.4	31.9
5980	27.5	32.4	26.9	32.2	26.7	25.8	27.3	26.4	32
5990	27.6	32.5	27.1	32.2	26.8	25.8	27.3	26.5	32.1
6000	27.7	32.6	27.2	32.3	26.9	25.9	27.4	26.6	32.2
6010	27.8	32.7	27.3	32.4	26.9	25.9	27.5	26.7	32.3
6020	27.8	32.7	27.4	32.5	27	26	27.6	26.7	32.4
6030	27.9	32.8	27.6	32.6	27.1	26.1	27.7	26.8	32.5
6040	28	32.9	27.7	32.6	27.2	26.1	27.8	26.9	32.6
6050	28.1	33	27.8	32.7	27.2	26.2	27.8	26.9	32.7
6060	28.1	33	27.9	32.8	27.3	26.2	27.9	27	32.8
6070	28.2	33.1	28	32.8	27.4	26.3	28	27.1	32.9
6080	28.3	33.2	28.1	32.9	27.5	26.4	28.1	27.1	33
6090	28.3	33.2	28.3	33	27.5	26.4	28.2	27.2	33.1
6100	28.4	33.3	28.4	33.1	27.6	26.5	28.2	27.3	33.1
6110	28.5	33.4	28.5	33.1	27.7	26.5	28.3	27.3	33.2
6120	28.5	33.4	28.6	33.2	27.7	26.6	28.4	27.4	33.3
6130	28.6	33.5	28.7	33.3	27.8	26.7	28.4	27.5	33.4
6140	28.7	33.6	28.8	33.4	27.8	26.7	28.5	27.5	33.4
6150	28.7	33.6	28.9	33.4	27.9	26.8	28.5	27.6	33.5
6160	28.8	33.7	28.9	33.5	28	26.8	28.6	27.6	33.5
6170	28.8	33.8	29	33.6	28	26.9	28.6	27.7	33.6
6180	28.9	33.8	29.1	33.6	28.1	27	28.7	27.7	33.7
6190	28.9	33.9	29.1	33.7	28.1	27.1	28.7	27.8	33.7
6200	29	33.9	29.2	33.7	28.1	27.1	28.7	27.9	33.7
6210	29	34	29.2	33.8	28.2	27.2	28.8	27.9	33.8
6220	29.1	34	29.2	33.8	28.2	27.3	28.8	28	33.8
6230	29.1	34.1	29.2	33.9	28.3	27.4	28.9	28	33.9
6240	29.2	34.1	29.3	33.9	28.3	27.5	28.9	28.1	33.9
6250	29.3	34.2	29.3	34	28.4	27.5	29	28.2	33.9
6260	29.3	34.3	29.3	34	28.4	27.6	29	28.2	34
6270	29.4	34.3	29.4	34.1	28.5	27.7	29.1	28.3	34
6280	29.5	34.4	29.4	34.1	28.6	27.8	29.1	28.4	34.1
6290	29.6	34.4	29.5	34.2	28.6	27.8	29.2	28.5	34.1
6300	29.6	34.5	29.5	34.3	28.7	27.9	29.3	28.5	34.2
6310	29.7	34.5	29.6	34.3	28.8	28	29.3	28.6	34.2
6320	29.8	34.6	29.6	34.4	28.8	28.1	29.4	28.7	34.3
6330	29.9	34.7	29.7	34.4	28.9	28.2	29.5	28.7	34.3
6340	30	34.7	29.8	34.5	29	28.3	29.6	28.8	34.4
6350	30	34.8	29.8	34.6	29.1	28.3	29.6	28.9	34.5
6360	30.1	34.9	29.9	34.6	29.1	28.4	29.7	29	34.5
6370	30.2	34.9	30	34.7	29.2	28.5	29.8	29.1	34.6
6380	30.3	35	30.1	34.8	29.3	28.6	29.8	29.1	34.7
6390	30.3	35.1	30.1	34.9	29.4	28.7	29.9	29.2	34.7
6400	30.4	35.1	30.2	34.9	29.5	28.8	30	29.3	34.8
6410	30.5	35.2	30.3	35	29.5	28.9	30	29.4	34.9
6420	30.5	35.3	30.3	35.1	29.6	29	30.1	29.4	34.9
6430	30.6	35.4	30.4	35.1	29.7	29.1	30.2	29.5	35
6440	30.7	35.5	30.5	35.2	29.7	29.1	30.2	29.6	35.1
6450	30.8	35.5	30.5	35.3	29.8	29.2	30.3	29.7	35.2
6460	30.9	35.6	30.6	35.3	29.9	29.3	30.4	29.8	35.2
6470	31	35.7	30.7	35.4	30	29.4	30.5	29.8	35.3
6480	31	35.7	30.8	35.5	30.1	29.5	30.5	29.9	35.4
6490	31.1	35.8	30.9	35.5	30.1	29.6	30.6	30	35.4
6500	31.2	35.9	31	35.6	30.2	29.6	30.7	30.1	35.5
6510	31.3	36	31	35.7	30.3	29.7	30.8	30.2	35.6
6520	31.3	36	31.1	35.7	30.4	29.8	30.8	30.3	35.7
6530	31.4	36.1	31.2	35.8	30.4	29.9	30.9	30.3	35.7
6540	31.5	36.2	31.3	35.9	30.5	30	31	30.4	35.8
6550	31.6	36.2	31.4	35.9	30.6	30	31.1	30.5	35.9
6560	31.7	36.3	31.5	36	30.7	30.1	31.1	30.6	35.9
6570	31.8	36.4	31.6	36.1	30.7	30.2	31.2	30.7	36
6580	31.8	36.5	31.7	36.1	30.8	30.2	31.3	30.8	36.1
6590	31.9	36.5	31.8	36.2	30.9	30.3	31.4	30.8	36.1
6600	32	36.6	31.8	36.3	31	30.4	31.5	30.9	36.2
6610	32.1	36.7	31.9	36.3	31.1	30.5	31.5	31	36.3
6620	32.2	36.8	32	36.4	31.1	30.6	31.6	31.1	36.3
6630	32.3	36.8	32.1	36.5	31.2	30.6	31.7	31.1	36.4
6640	32.3	36.9	32.2	36.5	31.3	30.7	31.8	31.2	36.5
6650	32.4	37	32.3	36.6	31.4	30.8	31.9	31.3	36.5
6660	32.5	37	32.4	36.7	31.4	30.8	31.9	31.4	36.6
6670	32.6	37.1	32.5	36.8	31.5	30.9	32	31.5	36.7
6680	32.7	37.2	32.5	36.8	31.6	31	32	31.5	36.8
6690	32.8	37.2	32.6	36.9	31.6	31	32.1	31.6	36.8
6700	32.9	37.3	32.7	37	31.7	31.1	32.2	31.7	36.9
6710	32.9	37.4	32.8	37	31.8	31.2	32.2	31.8	36.9
6720	33	37.5	32.8	37.1	31.8	31.2	32.3	31.8	37
6730	33.1	37.5	32.9	37.2	31.9	31.3	32.4	31.9	37.1
6740	33.1	37.6	33	37.2	32	31.4	32.4	31.9	37.1
6750	33.2	37.7	33	37.3	32	31.4	32.5	32	37.2
6760	33.3	37.7	33.1	37.3	32.1	31.5	32.5	32.1	37.3
6770	33.3	37.8	33.2	37.4	32.2	31.6	32.6	32.1	37.3
6780	33.4	37.9	33.3	37.5	32.2	31.6	32.7	32.2	37.4
6790	33.4	37.9	33.3	37.5	32.3	31.7	32.7	32.2	37.4
6800	33.5	38	33.4	37.6	32.3	31.8	32.8	32.3	37.5
6810	33.5	38.1	33.4	37.7	32.4	31.8	32.8	32.3	37.6
6820	33.6	38.1	33.5	37.7	32.5	31.9	32.9	32.4	37.6
6830	33.6	38.2	33.6	37.8	32.5	31.9	32.9	32.5	37.7
6840	33.7	38.3	33.6	37.8	32.6	32	33	32.5	37.7
6850	33.7	38.3	33.7	37.9	32.6	32	33.1	32.6	37.8
6860	33.8	38.4	33.7	38	32.7	32.1	33.1	32.6	37.9
6870	33.9	38.5	33.8	38	32.8	32.2	33.2	32.7	37.9
6880	33.9	38.5	33.9	38.1	32.8	32.2	33.2	32.8	38
6890	34	38.6	33.9	38.1	32.9	32.3	33.3	32.8	38
6900	34	38.7	34	38.2	33	32.3	33.4	32.9	38.1
6910	34.1	38.7	34.1	38.2	33	32.4	33.4	32.9	38.1
6920	34.2	38.8	34.1	38.3	33.1	32.5	33.5	33	38.2
6930	34.2	38.9	34.2	38.4	33.2	32.5	33.6	33.1	38.3
6940	34.3	38.9	34.3	38.4	33.3	32.6	33.7	33.1	38.3
6950	34.4	39	34.4	38.5	33.4	32.7	33.8	33.2	38.4
6960	34.4	39.1	34.4	38.6	33.4	32.7	33.9	33.3	38.5
6970	34.5	39.1	34.5	38.7	33.5	32.8	33.9	33.4	38.5
6980	34.6	39.2	34.6	38.7	33.6	32.9	34	33.4	38.6
6990	34.7	39.3	34.7	38.8	33.7	32.9	34.1	33.5	38.7
7000	34.8	39.4	34.7	38.9	33.8	33	34.2	33.6	38.8
7010	34.8	39.5	34.8	39	33.9	33.1	34.3	33.7	38.9
7020	34.9	39.5	34.9	39.1	34	33.1	34.4	33.8	38.9
7030	35	39.6	35	39.2	34	33.2	34.5	33.8	39
7040	35.1	39.7	35.1	39.2	34.1	33.3	34.6	33.9	39.1
7050	35.2	39.8	35.2	39.3	34.2	33.4	34.7	34	39.2
7060	35.3	39.9	35.3	39.4	34.3	33.5	34.7	34.1	39.3
7070	35.4	40	35.4	39.5	34.4	33.5	34.8	34.2	39.4
7080	35.4	40.1	35.5	39.6	34.5	33.6	34.9	34.3	39.5
7090	35.5	40.1	35.6	39.7	34.6	33.7	35	34.4	39.6
7100	35.6	40.2	35.7	39.8	34.7	33.8	35.1	34.4	39.7
7110	35.7	40.3	35.8	39.9	34.8	33.9	35.2	34.5	39.8
7120	35.8	40.4	35.9	40	34.9	34	35.3	34.6	39.8
7130	35.9	40.5	36	40	35	34	35.4	34.7	39.9
7140	36	40.6	36.1	40.1	35.1	34.1	35.5	34.8	40
7150	36.1	40.7	36.2	40.2	35.2	34.2	35.6	34.9	40.1
7160	36.1	40.8	36.3	40.3	35.3	34.3	35.7	35	40.2
7170	36.2	40.9	36.4	40.4	35.4	34.4	35.8	35.1	40.3
7180	36.3	41	36.5	40.5	35.5	34.5	35.9	35.2	40.4
7190	36.4	41.1	36.6	40.6	35.6	34.6	36	35.3	40.5
7200	36.5	41.2	36.7	40.7	35.7	34.7	36.1	35.4	40.6
7210	36.6	41.3	36.8	40.8	35.8	34.7	36.2	35.5	40.7
7220	36.7	41.4	36.9	40.9	35.9	34.8	36.3	35.6	40.8
7230	36.8	41.5	37	41	36	34.9	36.4	35.7	40.9
7240	36.9	41.6	37.1	41.1	36.1	35	36.5	35.8	41
7250	37	41.7	37.2	41.2	36.2	35.1	36.6	35.8	41.1
7260	37.1	41.8	37.3	41.3	36.3	35.2	36.7	35.9	41.2
7270	37.2	41.9	37.4	41.4	36.4	35.3	36.8	36	41.3
7280	37.3	42	37.6	41.5	36.5	35.4	36.9	36.1	41.4
7290	37.4	42.1	37.7	41.6	36.6	35.5	37	36.2	41.5
7300	37.4	42.2	37.8	41.7	36.7	35.5	37.1	36.3	41.6
7310	37.5	42.3	37.9	41.8	36.8	35.6	37.2	36.4	41.7
7320	37.6	42.4	38	41.9	36.9	35.7	37.3	36.5	41.8
7330	37.7	42.5	38.1	42	37	35.8	37.4	36.6	41.9
7340	37.8	42.6	38.2	42.1	37.1	35.9	37.5	36.7	42
7350	37.9	42.7	38.3	42.2	37.2	36	37.6	36.7	42.1
7360	38	42.8	38.4	42.3	37.3	36.1	37.7	36.8	42.1
7370	38.1	42.9	38.5	42.4	37.4	36.2	37.8	36.9	42.2
7380	38.2	43	38.6	42.5	37.5	36.3	37.9	37	42.3
7390	38.3	43.1	38.7	42.6	37.6	36.4	38	37.1	42.4
7400	38.3	43.2	38.8	42.7	37.7	36.4	38.1	37.2	42.5
7410	38.4	43.3	38.9	42.8	37.8	36.5	38.2	37.3	42.6
7420	38.5	43.4	39	42.9	37.9	36.6	38.3	37.4	42.7
7430	38.6	43.5	39.1	42.9	38	36.7	38.4	37.5	42.8
7440	38.7	43.6	39.2	43	38.1	36.8	38.5	37.5	42.9
7450	38.8	43.7	39.3	43.1	38.2	36.9	38.6	37.6	43
7460	38.9	43.8	39.4	43.2	38.3	37	38.7	37.7	43.1
7470	39	43.9	39.6	43.3	38.4	37.1	38.8	37.8	43.2
7480	39	44	39.7	43.4	38.5	37.2	38.9	37.9	43.3
7490	39.1	44.1	39.8	43.5	38.6	37.3	39	38	43.4
7500	39.2	44.2	39.9	43.6	38.7	37.4	39.1	38	43.5
7510	39.3	44.3	40	43.7	38.8	37.4	39.1	38.1	43.6
7520	39.4	44.4	40.1	43.8	38.9	37.5	39.2	38.2	43.7
7530	39.4	44.5	40.2	43.9	39	37.6	39.3	38.3	43.8
7540	39.5	44.6	40.3	44	39.1	37.7	39.4	38.4	43.9
7550	39.6	44.7	40.4	44.1	39.2	37.8	39.5	38.4	43.9
7560	39.7	44.8	40.5	44.2	39.3	37.9	39.6	38.5	44
7570	39.8	44.9	40.6	44.3	39.4	38	39.7	38.6	44.1
7580	39.9	45	40.7	44.4	39.5	38.1	39.8	38.7	44.2
7590	40	45.1	40.8	44.5	39.6	38.2	39.9	38.8	44.3
7600	40	45.2	40.9	44.6	39.7	38.3	40	38.8	44.4
7610	40.1	45.3	41	44.7	39.8	38.3	40	38.9	44.5
7620	40.2	45.4	41.1	44.8	39.9	38.4	40.1	39	44.6
7630	40.3	45.5	41.2	44.9	39.9	38.5	40.2	39.1	44.6
7640	40.4	45.6	41.3	44.9	40	38.6	40.3	39.2	44.7
7650	40.5	45.7	41.3	45	40.1	38.7	40.4	39.3	44.8
7660	40.5	45.8	41.4	45.1	40.2	38.8	40.5	39.4	44.9
7670	40.6	45.9	41.5	45.2	40.3	38.9	40.6	39.4	45
7680	40.7	45.9	41.6	45.3	40.4	39	40.7	39.5	45.1
7690	40.8	46	41.7	45.4	40.5	39.1	40.8	39.6	45.2
7700	40.9	46.1	41.8	45.5	40.6	39.1	40.9	39.7	45.3
7710	41	46.2	41.9	45.6	40.7	39.2	41	39.8	45.4
7720	41.1	46.3	42	45.7	40.8	39.3	41.1	39.9	45.4
7730	41.2	46.4	42.1	45.8	40.9	39.4	41.2	40	45.5
7740	41.2	46.5	42.2	45.8	40.9	39.5	41.3	40	45.6
7750	41.3	46.6	42.3	45.9	41	39.6	41.4	40.1	45.7
7760	41.4	46.7	42.4	46	41.1	39.7	41.4	40.2	45.8
7770	41.5	46.7	42.5	46.1	41.2	39.8	41.5	40.3	45.9
7780	41.6	46.8	42.6	46.2	41.3	39.9	41.6	40.4	46
7790	41.7	46.9	42.7	46.3	41.4	40	41.7	40.5	46.1
7800	41.8	47	42.8	46.4	41.5	40.1	41.8	40.6	46.1
7810	41.9	47.1	42.9	46.5	41.6	40.1	41.9	40.7	46.2
7820	41.9	47.2	43	46.5	41.7	40.2	42	40.7	46.3
7830	42	47.3	43.1	46.6	41.8	40.3	42.1	40.8	46.4
7840	42.1	47.4	43.1	46.7	41.8	40.4	42.2	40.9	46.5
7850	42.2	47.4	43.2	46.8	41.9	40.5	42.2	41	46.6
7860	42.3	47.5	43.3	46.9	42	40.6	42.3	41.1	46.7
7870	42.4	47.6	43.4	47	42.1	40.7	42.4	41.2	46.8
7880	42.4	47.7	43.5	47.1	42.2	40.8	42.5	41.2	46.8
7890	42.5	47.8	43.6	47.2	42.3	40.9	42.6	41.3	46.9
7900	42.6	47.9	43.7	47.2	42.3	41	42.7	41.4	47
7910	42.7	48	43.8	47.3	42.4	41.1	42.8	41.5	47.1
7920	42.7	48	43.9	47.4	42.5	41.1	42.8	41.6	47.2
7930	42.8	48.1	44	47.5	42.6	41.2	42.9	41.6	47.3
7940	42.9	48.2	44.1	47.6	42.7	41.3	43	41.7	47.3
7950	43	48.3	44.1	47.7	42.7	41.4	43	41.8	47.4
7960	43	48.4	44.2	47.7	42.8	41.5	43.1	41.9	47.5
7970	43.1	48.4	44.3	47.8	42.9	41.6	43.2	41.9	47.6
7980	43.2	48.5	44.4	47.9	43	41.7	43.3	42	47.7
7990	43.2	48.6	44.5	48	43	41.7	43.3	42.1	47.7
8000	43.3	48.7	44.5	48	43.1	41.8	43.4	42.1	47.8
8010	43.4	48.7	44.6	48.1	43.1	41.9	43.4	42.2	47.9
8020	43.4	48.8	44.7	48.2	43.2	41.9	43.5	42.2	48
8030	43.5	48.9	44.7	48.2	43.3	42	43.6	42.3	48
8040	43.6	49	44.8	48.3	43.3	42.1	43.6	42.4	48.1
8050	43.6	49	44.8	48.4	43.4	42.1	43.7	42.4	48.2
8060	43.7	49.1	44.9	48.4	43.4	42.2	43.7	42.5	48.2
8070	43.7	49.1	44.9	48.5	43.5	42.2	43.8	42.5	48.3
8080	43.8	49.2	45	48.6	43.5	42.3	43.9	42.6	48.3
8090	43.9	49.3	45	48.6	43.6	42.4	43.9	42.6	48.4
8100	43.9	49.3	45.1	48.7	43.6	42.4	44	42.7	48.5
8110	44	49.4	45.1	48.7	43.7	42.5	44	42.8	48.5
8120	44	49.4	45.2	48.8	43.7	42.5	44.1	42.8	48.6
8130	44.1	49.5	45.2	48.8	43.8	42.6	44.1	42.9	48.6
8140	44.2	49.6	45.3	48.9	43.8	42.6	44.2	42.9	48.7
8150	44.2	49.6	45.3	49	43.9	42.7	44.2	43	48.8
8160	44.3	49.7	45.4	49	43.9	42.8	44.3	43	48.8
8170	44.3	49.7	45.4	49.1	44	42.8	44.4	43.1	48.9
8180	44.4	49.8	45.5	49.1	44.1	42.9	44.4	43.2	48.9
8190	44.5	49.9	45.5	49.2	44.1	42.9	44.5	43.2	49
8200	44.5	49.9	45.6	49.3	44.2	43	44.5	43.3	49.1
8210	44.6	50	45.6	49.3	44.2	43.1	44.6	43.3	49.1
8220	44.6	50	45.7	49.4	44.3	43.1	44.7	43.4	49.2
8230	44.7	50.1	45.7	49.4	44.3	43.2	44.7	43.4	49.2
8240	44.7	50.2	45.8	49.5	44.4	43.2	44.8	43.5	49.3
8250	44.8	50.2	45.9	49.5	44.5	43.3	44.8	43.5	49.4
8260	44.9	50.3	45.9	49.6	44.5	43.3	44.9	43.6	49.4
8270	44.9	50.3	46	49.7	44.6	43.4	44.9	43.6	49.5
8280	45	50.4	46	49.7	44.6	43.5	45	43.7	49.6
8290	45	50.4	46.1	49.8	44.7	43.5	45	43.7	49.6
8300	45.1	50.5	46.1	49.8	44.7	43.6	45.1	43.8	49.7
8310	45.1	50.5	46.2	49.9	44.8	43.6	45.2	43.9	49.7
8320	45.2	50.6	46.2	50	44.8	43.7	45.2	43.9	49.8
8330	45.2	50.7	46.3	50	44.9	43.7	45.3	44	49.9
8340	45.3	50.7	46.3	50.1	44.9	43.8	45.3	44	49.9
8350	45.3	50.8	46.4	50.1	45	43.8	45.4	44.1	50
8360	45.4	50.8	46.4	50.2	45	43.9	45.4	44.1	50
8370	45.5	50.9	46.4	50.2	45.1	43.9	45.5	44.2	50.1
8380	45.5	50.9	46.5	50.3	45.1	44	45.5	44.2	50.1
8390	45.6	50.9	46.5	50.4	45.1	44	45.6	44.3	50.2
8400	45.6	51	46.6	50.4	45.2	44.1	45.6	44.3	50.2
8410	45.7	51	46.6	50.5	45.2	44.1	45.7	44.4	50.3
8420	45.7	51.1	46.7	50.5	45.3	44.2	45.7	44.4	50.3
8430	45.8	51.1	46.7	50.6	45.3	44.2	45.7	44.4	50.4
8440	45.8	51.2	46.7	50.6	45.4	44.2	45.8	44.5	50.4
8450	45.9	51.2	46.8	50.6	45.4	44.3	45.8	44.5	50.5
8460	45.9	51.3	46.8	50.7	45.5	44.3	45.9	44.6	50.5
8470	46	51.3	46.8	50.7	45.5	44.4	45.9	44.6	50.6
8480	46	51.4	46.9	50.8	45.5	44.4	45.9	44.7	50.6
8490	46	51.4	46.9	50.8	45.6	44.5	46	44.7	50.7
8500	46.1	51.4	47	50.9	45.6	44.5	46	44.7	50.7
8510	46.1	51.5	47	50.9	45.7	44.5	46.1	44.8	50.8
8520	46.2	51.5	47	51	45.7	44.6	46.1	44.8	50.8
8530	46.2	51.6	47.1	51	45.7	44.6	46.1	44.8	50.9
8540	46.2	51.6	47.1	51	45.8	44.7	46.2	44.9	50.9
8550	46.3	51.6	47.1	51.1	45.8	44.7	46.2	44.9	50.9
8560	46.3	51.7	47.1	51.1	45.8	44.7	46.2	45	51
8570	46.4	51.7	47.2	51.2	45.9	44.8	46.3	45	51
8580	46.4	51.7	47.2	51.2	45.9	44.8	46.3	45	51.1
8590	46.4	51.8	47.2	51.2	45.9	44.8	46.3	45.1	51.1
8600	46.5	51.8	47.3	51.3	46	44.9	46.4	45.1	51.1
8610	46.5	51.8	47.3	51.3	46	44.9	46.4	45.1	51.2
8620	46.5	51.9	47.3	51.4	46	44.9	46.4	45.1	51.2
8630	46.6	51.9	47.3	51.4	46	44.9	46.4	45.2	51.2
8640	46.6	51.9	47.3	51.4	46.1	45	46.5	45.2	51.3
8650	46.6	52	47.4	51.5	46.1	45	46.5	45.2	51.3
8660	46.7	52	47.4	51.5	46.1	45	46.5	45.2	51.3
8670	46.7	52	47.4	51.5	46.1	45	46.5	45.3	51.3
8680	46.7	52	47.4	51.5	46.1	45.1	46.5	45.3	51.4
8690	46.7	52.1	47.4	51.6	46.2	45.1	46.6	45.3	51.4
8700	46.8	52.1	47.4	51.6	46.2	45.1	46.6	45.3	51.4
8710	46.8	52.1	47.4	51.6	46.2	45.1	46.6	45.3	51.4
8720	46.8	52.1	47.5	51.7	46.2	45.2	46.6	45.4	51.5
8730	46.8	52.1	47.5	51.7	46.2	45.2	46.6	45.4	51.5
8740	46.8	52.2	47.5	51.7	46.2	45.2	46.6	45.4	51.5
8750	46.9	52.2	47.5	51.7	46.3	45.2	46.6	45.4	51.5
8760	46.9	52.2	47.5	51.7	46.3	45.2	46.7	45.4	51.5
8770	46.9	52.2	47.5	51.8	46.3	45.2	46.7	45.4	51.5
8780	46.9	52.2	47.5	51.8	46.3	45.3	46.7	45.4	51.6
8790	46.9	52.2	47.5	51.8	46.3	45.3	46.7	45.5	51.6
8800	46.9	52.2	47.5	51.8	46.3	45.3	46.7	45.5	51.6
8810	47	52.2	47.5	51.8	46.3	45.3	46.7	45.5	51.6
8820	47	52.2	47.5	51.8	46.3	45.3	46.7	45.5	51.6
8830	47	52.3	47.6	51.8	46.3	45.4	46.7	45.5	51.6
8840	47	52.3	47.6	51.9	46.4	45.4	46.8	45.5	51.6
8850	47	52.3	47.6	51.9	46.4	45.4	46.8	45.6	51.7
8860	47	52.3	47.6	51.9	46.4	45.4	46.8	45.6	51.7
8870	47.1	52.3	47.6	51.9	46.4	45.4	46.8	45.6	51.7
8880	47.1	52.3	47.6	51.9	46.4	45.4	46.8	45.6	51.7
8890	47.1	52.3	47.6	51.9	46.4	45.4	46.8	45.6	51.7
8900	47.1	52.3	47.6	51.9	46.4	45.5	46.8	45.6	51.7
8910	47.1	52.3	47.6	51.9	46.4	45.5	46.8	45.7	51.7
8920	47.1	52.3	47.6	52	46.5	45.5	46.9	45.7	51.7
8930	47.1	52.3	47.6	52	46.5	45.5	46.9	45.7	51.8
8940	47.2	52.4	47.6	52	46.5	45.5	46.9	45.7	51.8
8950	47.2	52.4	47.6	52	46.5	45.5	46.9	45.7	51.8
8960	47.2	52.4	47.6	52	46.5	45.5	46.9	45.7	51.8
8970	47.2	52.4	47.6	52	46.5	45.5	46.9	45.7	51.8
8980	47.2	52.4	47.6	52	46.5	45.5	46.9	45.7	51.8
8990	47.2	52.4	47.6	52	46.5	45.6	46.9	45.7	51.8
9000	47.2	52.4	47.6	52.1	46.5	45.6	46.9	45.7	51.8
9010	47.2	52.4	47.6	52.1	46.5	45.6	46.9	45.7	51.8
9020	47.2	52.4	47.6	52.1	46.5	45.6	46.9	45.8	51.8
9030	47.2	52.4	47.6	52.1	46.5	45.6	46.9	45.8	51.8
9040	47.2	52.4	47.6	52.1	46.5	45.6	46.9	45.8	51.8
9050	47.2	52.4	47.7	52.1	46.5	45.6	46.9	45.8	51.8
9060	47.2	52.4	47.7	52.1	46.5	45.6	46.9	45.8	51.8
9070	47.3	52.4	47.7	52.1	46.5	45.6	46.9	45.8	51.8
9080	47.3	52.4	47.7	52.1	46.5	45.6	46.9	45.8	51.8
9090	47.3	52.4	47.7	52.1	46.5	45.6	46.9	45.8	51.8
9100	47.3	52.4	47.7	52.1	46.5	45.6	46.9	45.8	51.8
9110	47.3	52.4	47.7	52.1	46.5	45.6	46.9	45.8	51.8
9120	47.3	52.4	47.7	52.1	46.5	45.6	46.9	45.8	51.8
9130	47.3	52.4	47.7	52.1	46.5	45.6	46.9	45.8	51.9
9140	47.3	52.4	47.7	52.1	46.5	45.6	46.9	45.8	51.9
9150	47.3	52.4	47.7	52.1	46.5	45.6	46.9	45.8	51.9
9160	47.3	52.4	47.7	52.1	46.5	45.6	46.9	45.8	51.9
9170	47.3	52.4	47.7	52.1	46.5	45.6	46.9	45.8	51.9
9180	47.3	52.4	47.7	52.1	46.5	45.6	46.9	45.8	51.9
9190	47.3	52.4	47.7	52.1	46.5	45.6	46.9	45.8	51.9
9200	47.3	52.4	47.7	52.1	46.5	45.6	46.9	45.8	51.9
9210	47.3	52.4	47.7	52.1	46.5	45.6	46.9	45.8	51.9
9220	47.3	52.4	47.7	52.1	46.5	45.6	46.9	45.8	51.9
9230	47.3	52.4	47.7	52.1	46.6	45.6	46.9	45.8	51.9
9240	47.3	52.5	47.7	52.1	46.6	45.6	47	45.8	51.9
9250	47.3	52.5	47.8	52.1	46.6	45.6	47	45.8	51.9
9260	47.3	52.5	47.8	52.1	46.6	45.6	47	45.8	51.9
9270	47.3	52.5	47.8	52.1	46.6	45.6	47	45.8	51.9
9280	47.3	52.5	47.8	52.1	46.6	45.6	47	45.8	51.9
9290	47.3	52.5	47.8	52.1	46.6	45.6	47	45.9	51.9
9300	47.3	52.5	47.8	52.1	46.6	45.6	47	45.9	51.9
9310	47.3	52.5	47.8	52.1	46.6	45.6	47	45.9	51.9
9320	47.3	52.5	47.8	52.1	46.6	45.6	47	45.9	51.9
9330	47.4	52.5	47.9	52.1	46.6	45.6	47	45.9	51.9
9340	47.4	52.5	47.9	52.2	46.6	45.7	47	45.9	51.9
9350	47.4	52.5	47.9	52.2	46.6	45.7	47	45.9	51.9
9360	47.4	52.6	47.9	52.2	46.7	45.7	47.1	45.9	51.9
9370	47.4	52.6	47.9	52.2	46.7	45.7	47.1	45.9	51.9
9380	47.4	52.6	47.9	52.2	46.7	45.7	47.1	45.9	52
9390	47.4	52.6	47.9	52.2	46.7	45.7	47.1	45.9	52
9400	47.4	52.6	47.9	52.2	46.7	45.7	47.1	45.9	52
9410	47.4	52.6	48	52.2	46.7	45.7	47.1	45.9	52
9420	47.4	52.6	48	52.2	46.7	45.7	47.1	45.9	52
9430	47.4	52.6	48	52.2	46.7	45.7	47.1	45.9	52
9440	47.4	52.6	48	52.2	46.7	45.7	47.1	45.9	52
9450	47.4	52.6	48	52.2	46.8	45.7	47.1	45.9	52
9460	47.4	52.7	48	52.2	46.8	45.8	47.2	45.9	52
9470	47.4	52.7	48	52.3	46.8	45.8	47.2	45.9	52
9480	47.4	52.7	48.1	52.3	46.8	45.8	47.2	45.9	52
9490	47.4	52.7	48.1	52.3	46.8	45.8	47.2	45.9	52.1
9500	47.4	52.7	48.1	52.3	46.8	45.8	47.2	45.9	52.1
9510	47.4	52.7	48.1	52.3	46.8	45.8	47.2	45.9	52.1
9520	47.4	52.7	48.1	52.3	46.8	45.8	47.2	46	52.1
9530	47.4	52.7	48.1	52.3	46.9	45.8	47.3	46	52.1
9540	47.4	52.8	48.1	52.3	46.9	45.8	47.3	46	52.1
9550	47.4	52.8	48.2	52.3	46.9	45.8	47.3	46	52.1
9560	47.4	52.8	48.2	52.4	46.9	45.9	47.3	46	52.1
9570	47.5	52.8	48.2	52.4	46.9	45.9	47.3	46	52.1
9580	47.5	52.8	48.2	52.4	46.9	45.9	47.3	46	52.2
9590	47.5	52.8	48.2	52.4	46.9	45.9	47.3	46	52.2
9600	47.5	52.8	48.3	52.4	46.9	45.9	47.3	46	52.2
9610	47.5	52.8	48.3	52.4	47	45.9	47.4	46	52.2
9620	47.5	52.9	48.3	52.4	47	45.9	47.4	46	52.2
9630	47.5	52.9	48.3	52.4	47	45.9	47.4	46	52.2
9640	47.5	52.9	48.3	52.5	47	46	47.4	46	52.2
9650	47.5	52.9	48.3	52.5	47	46	47.4	46.1	52.2
9660	47.5	52.9	48.4	52.5	47	46	47.4	46.1	52.2
9670	47.5	52.9	48.4	52.5	47.1	46	47.5	46.1	52.3
9680	47.6	53	48.4	52.5	47.1	46	47.5	46.1	52.3
9690	47.6	53	48.4	52.5	47.1	46	47.5	46.1	52.3
9700	47.6	53	48.4	52.5	47.1	46	47.5	46.1	52.3
9710	47.6	53	48.4	52.6	47.1	46.1	47.5	46.1	52.3
9720	47.6	53	48.5	52.6	47.1	46.1	47.5	46.1	52.3
9730	47.6	53	48.5	52.6	47.2	46.1	47.6	46.1	52.4
9740	47.6	53.1	48.5	52.6	47.2	46.1	47.6	46.2	52.4
9750	47.6	53.1	48.5	52.6	47.2	46.1	47.6	46.2	52.4
9760	47.6	53.1	48.5	52.6	47.2	46.1	47.6	46.2	52.4
9770	47.7	53.1	48.6	52.6	47.2	46.2	47.6	46.2	52.4
9780	47.7	53.1	48.6	52.7	47.2	46.2	47.6	46.2	52.4
9790	47.7	53.2	48.6	52.7	47.3	46.2	47.7	46.2	52.5
9800	47.7	53.2	48.6	52.7	47.3	46.2	47.7	46.2	52.5
9810	47.7	53.2	48.6	52.7	47.3	46.2	47.7	46.2	52.5
9820	47.7	53.2	48.7	52.7	47.3	46.3	47.7	46.2	52.5
9830	47.7	53.2	48.7	52.7	47.3	46.3	47.7	46.3	52.5
9840	47.8	53.2	48.7	52.8	47.3	46.3	47.7	46.3	52.5
9850	47.8	53.3	48.7	52.8	47.4	46.3	47.8	46.3	52.6
9860	47.8	53.3	48.8	52.8	47.4	46.3	47.8	46.3	52.6
9870	47.8	53.3	48.8	52.8	47.4	46.3	47.8	46.3	52.6
9880	47.8	53.3	48.8	52.8	47.4	46.4	47.8	46.3	52.6
9890	47.8	53.4	48.8	52.9	47.4	46.4	47.8	46.4	52.6
9900	47.8	53.4	48.8	52.9	47.5	46.4	47.9	46.4	52.7
9910	47.9	53.4	48.9	52.9	47.5	46.4	47.9	46.4	52.7
9920	47.9	53.4	48.9	52.9	47.5	46.4	47.9	46.4	52.7
9930	47.9	53.4	48.9	52.9	47.5	46.5	47.9	46.4	52.7
9940	47.9	53.5	48.9	52.9	47.6	46.5	48	46.4	52.7
9950	47.9	53.5	49	53	47.6	46.5	48	46.5	52.8
9960	48	53.5	49	53	47.6	46.5	48	46.5	52.8
9970	48	53.5	49	53	47.6	46.6	48	46.5	52.8
9980	48	53.5	49	53	47.6	46.6	48	46.5	52.8
9990	48	53.6	49.1	53.1	47.7	46.6	48.1	46.5	52.8
10000	48	53.6	49.1	53.1	47.7	46.6	48.1	46.6	52.9
10000	48.1	53.6	49.1	53.1	47.7	46.6	48.1	46.6	52.9
10000	48.1	53.6	49.1	53.1	47.7	46.7	48.1	46.6	52.9
10000	48.1	53.7	49.2	53.1	47.8	46.7	48.2	46.6	52.9
10000	48.1	53.7	49.2	53.2	47.8	46.7	48.2	46.6	53
10100	48.1	53.7	49.2	53.2	47.8	46.7	48.2	46.7	53
10100	48.2	53.7	49.2	53.2	47.8	46.8	48.2	46.7	53
10100	48.2	53.8	49.3	53.2	47.9	46.8	48.3	46.7	53
10100	48.2	53.8	49.3	53.3	47.9	46.8	48.3	46.7	53
10100	48.2	53.8	49.3	53.3	47.9	46.8	48.3	46.8	53.1
10100	48.2	53.8	49.3	53.3	47.9	46.9	48.3	46.8	53.1
10100	48.3	53.9	49.4	53.3	48	46.9	48.4	46.8	53.1
10100	48.3	53.9	49.4	53.3	48	46.9	48.4	46.8	53.1
10100	48.3	53.9	49.4	53.4	48	46.9	48.4	46.8	53.2
10100	48.3	53.9	49.4	53.4	48	47	48.4	46.9	53.2
10200	48.4	54	49.5	53.4	48.1	47	48.5	46.9	53.2
10200	48.4	54	49.5	53.4	48.1	47	48.5	46.9	53.2
10200	48.4	54	49.5	53.5	48.1	47	48.5	46.9	53.3
10200	48.4	54.1	49.5	53.5	48.1	47.1	48.5	46.9	53.3
10200	48.4	54.1	49.6	53.5	48.2	47.1	48.6	47	53.3
10200	48.5	54.1	49.6	53.5	48.2	47.1	48.6	47	53.3
10200	48.5	54.1	49.6	53.6	48.2	47.1	48.6	47	53.4
10200	48.5	54.2	49.6	53.6	48.2	47.2	48.7	47	53.4
10200	48.5	54.2	49.7	53.6	48.3	47.2	48.7	47.1	53.4
10200	48.6	54.2	49.7	53.7	48.3	47.2	48.7	47.1	53.4
10300	48.6	54.2	49.7	53.7	48.3	47.2	48.7	47.1	53.5
10300	48.6	54.3	49.7	53.7	48.3	47.3	48.8	47.1	53.5
10300	48.6	54.3	49.8	53.7	48.4	47.3	48.8	47.1	53.5
10300	48.7	54.3	49.8	53.8	48.4	47.3	48.8	47.2	53.6
10300	48.7	54.3	49.8	53.8	48.4	47.3	48.8	47.2	53.6
10300	48.7	54.4	49.8	53.8	48.4	47.4	48.9	47.2	53.6
10300	48.7	54.4	49.8	53.8	48.5	47.4	48.9	47.2	53.6
10300	48.7	54.4	49.9	53.9	48.5	47.4	48.9	47.3	53.7
10300	48.8	54.5	49.9	53.9	48.5	47.4	48.9	47.3	53.7
10300	48.8	54.5	49.9	53.9	48.5	47.5	49	47.3	53.7
10400	48.8	54.5	49.9	53.9	48.6	47.5	49	47.3	53.7
10400	48.8	54.5	50	54	48.6	47.5	49	47.4	53.8
10400	48.9	54.6	50	54	48.6	47.5	49	47.4	53.8
10400	48.9	54.6	50	54	48.7	47.6	49.1	47.4	53.8
10400	48.9	54.6	50	54	48.7	47.6	49.1	47.4	53.8
10400	48.9	54.6	50.1	54.1	48.7	47.6	49.1	47.5	53.9
10400	49	54.7	50.1	54.1	48.7	47.6	49.1	47.5	53.9
10400	49	54.7	50.1	54.1	48.8	47.7	49.2	47.5	53.9
10400	49	54.7	50.1	54.1	48.8	47.7	49.2	47.5	53.9
10400	49.1	54.7	50.2	54.2	48.8	47.7	49.2	47.6	54
10500	49.1	54.8	50.2	54.2	48.8	47.7	49.2	47.6	54
10500	49.1	54.8	50.2	54.2	48.9	47.8	49.3	47.6	54
10500	49.1	54.8	50.2	54.2	48.9	47.8	49.3	47.6	54
10500	49.2	54.8	50.2	54.3	48.9	47.8	49.3	47.7	54.1
10500	49.2	54.9	50.3	54.3	48.9	47.8	49.3	47.7	54.1
10500	49.2	54.9	50.3	54.3	49	47.9	49.4	47.7	54.1
10500	49.2	54.9	50.3	54.4	49	47.9	49.4	47.7	54.1
10500	49.3	55	50.3	54.4	49	47.9	49.4	47.8	54.2
10500	49.3	55	50.4	54.4	49	47.9	49.4	47.8	54.2
10500	49.3	55	50.4	54.4	49.1	48	49.5	47.8	54.2
10600	49.3	55	50.4	54.5	49.1	48	49.5	47.8	54.2
10600	49.4	55.1	50.4	54.5	49.1	48	49.5	47.9	54.3
10600	49.4	55.1	50.5	54.5	49.2	48	49.5	47.9	54.3
10600	49.4	55.1	50.5	54.5	49.2	48.1	49.6	47.9	54.3
10600	49.4	55.1	50.5	54.6	49.2	48.1	49.6	48	54.4
10600	49.5	55.2	50.5	54.6	49.2	48.1	49.6	48	54.4
10600	49.5	55.2	50.6	54.6	49.3	48.1	49.7	48	54.4
10600	49.5	55.2	50.6	54.6	49.3	48.2	49.7	48	54.4
10600	49.6	55.2	50.6	54.7	49.3	48.2	49.7	48.1	54.5
10600	49.6	55.3	50.6	54.7	49.3	48.2	49.7	48.1	54.5
10700	49.6	55.3	50.6	54.7	49.4	48.2	49.8	48.1	54.5
10700	49.6	55.3	50.7	54.8	49.4	48.3	49.8	48.1	54.5
10700	49.7	55.3	50.7	54.8	49.4	48.3	49.8	48.2	54.6
10700	49.7	55.4	50.7	54.8	49.4	48.3	49.8	48.2	54.6
10700	49.7	55.4	50.7	54.8	49.5	48.3	49.9	48.2	54.6
10700	49.7	55.4	50.7	54.9	49.5	48.4	49.9	48.2	54.6
10700	49.8	55.4	50.8	54.9	49.5	48.4	49.9	48.3	54.7
10700	49.8	55.5	50.8	54.9	49.5	48.4	49.9	48.3	54.7
10700	49.8	55.5	50.8	54.9	49.6	48.4	49.9	48.3	54.7
10700	49.8	55.5	50.8	55	49.6	48.5	50	48.4	54.7
10800	49.9	55.5	50.8	55	49.6	48.5	50	48.4	54.8
10800	49.9	55.6	50.8	55	49.6	48.5	50	48.4	54.8
10800	49.9	55.6	50.9	55	49.7	48.5	50	48.4	54.8
10800	49.9	55.6	50.9	55.1	49.7	48.6	50.1	48.5	54.8
10800	50	55.6	50.9	55.1	49.7	48.6	50.1	48.5	54.9
10800	50	55.6	50.9	55.1	49.7	48.6	50.1	48.5	54.9
10800	50	55.7	50.9	55.1	49.8	48.6	50.1	48.5	54.9
10800	50	55.7	50.9	55.2	49.8	48.6	50.1	48.6	54.9
10800	50.1	55.7	50.9	55.2	49.8	48.7	50.2	48.6	54.9
10800	50.1	55.7	51	55.2	49.8	48.7	50.2	48.6	55
10900	50.1	55.7	51	55.2	49.8	48.7	50.2	48.6	55
10900	50.1	55.8	51	55.2	49.9	48.7	50.2	48.6	55
10900	50.2	55.8	51	55.3	49.9	48.8	50.2	48.7	55
10900	50.2	55.8	51	55.3	49.9	48.8	50.2	48.7	55
10900	50.2	55.8	51	55.3	49.9	48.8	50.3	48.7	55.1
10900	50.2	55.8	51	55.3	49.9	48.8	50.3	48.7	55.1
10900	50.3	55.9	51.1	55.4	49.9	48.8	50.3	48.8	55.1
10900	50.3	55.9	51.1	55.4	50	48.8	50.3	48.8	55.1
10900	50.3	55.9	51.1	55.4	50	48.9	50.3	48.8	55.1
10900	50.3	55.9	51.1	55.4	50	48.9	50.3	48.8	55.2
11000	50.3	55.9	51.1	55.4	50	48.9	50.4	48.9	55.2
11000	50.4	55.9	51.1	55.5	50	48.9	50.4	48.9	55.2
11000	50.4	55.9	51.1	55.5	50	48.9	50.4	48.9	55.2
11000	50.4	56	51.1	55.5	50	48.9	50.4	48.9	55.2
11000	50.4	56	51.1	55.5	50.1	49	50.4	48.9	55.2
11000	50.5	56	51.1	55.5	50.1	49	50.4	49	55.3
11000	50.5	56	51.1	55.5	50.1	49	50.4	49	55.3
11000	50.5	56	51.1	55.6	50.1	49	50.4	49	55.3
11000	50.5	56	51.1	55.6	50.1	49	50.4	49	55.3
11000	50.5	56	51.2	55.6	50.1	49	50.5	49	55.3
11100	50.6	56	51.2	55.6	50.1	49	50.5	49.1	55.3
11100	50.6	56.1	51.2	55.6	50.1	49.1	50.5	49.1	55.3
11100	50.6	56.1	51.2	55.6	50.2	49.1	50.5	49.1	55.4
11100	50.6	56.1	51.2	55.6	50.2	49.1	50.5	49.1	55.4
11100	50.6	56.1	51.2	55.7	50.2	49.1	50.5	49.1	55.4
11100	50.7	56.1	51.2	55.7	50.2	49.1	50.5	49.2	55.4
11100	50.7	56.1	51.2	55.7	50.2	49.1	50.5	49.2	55.4
11100	50.7	56.1	51.2	55.7	50.2	49.1	50.5	49.2	55.4
11100	50.7	56.1	51.2	55.7	50.2	49.1	50.5	49.2	55.4
11100	50.7	56.1	51.2	55.7	50.2	49.2	50.5	49.2	55.4
11200	50.8	56.1	51.2	55.7	50.2	49.2	50.5	49.3	55.4
11200	50.8	56.1	51.2	55.7	50.2	49.2	50.6	49.3	55.5
11200	50.8	56.1	51.2	55.7	50.2	49.2	50.6	49.3	55.5
11200	50.8	56.1	51.2	55.8	50.2	49.2	50.6	49.3	55.5
11200	50.8	56.1	51.2	55.8	50.2	49.2	50.6	49.3	55.5
11200	50.8	56.2	51.2	55.8	50.3	49.2	50.6	49.3	55.5
11200	50.9	56.2	51.2	55.8	50.3	49.2	50.6	49.4	55.5
11200	50.9	56.2	51.2	55.8	50.3	49.2	50.6	49.4	55.5
11200	50.9	56.2	51.2	55.8	50.3	49.2	50.6	49.4	55.5
11200	50.9	56.2	51.2	55.8	50.3	49.2	50.6	49.4	55.5
11300	50.9	56.2	51.2	55.8	50.3	49.2	50.6	49.4	55.5
11300	50.9	56.2	51.2	55.8	50.3	49.2	50.6	49.4	55.5
11300	50.9	56.2	51.2	55.8	50.3	49.2	50.6	49.4	55.5
11300	51	56.2	51.2	55.8	50.3	49.2	50.6	49.5	55.5
11300	51	56.2	51.2	55.8	50.3	49.3	50.6	49.5	55.5
11300	51	56.2	51.2	55.8	50.3	49.3	50.6	49.5	55.5
11300	51	56.2	51.2	55.8	50.3	49.3	50.6	49.5	55.5
11300	51	56.2	51.2	55.8	50.3	49.3	50.6	49.5	55.5
11300	51	56.2	51.2	55.9	50.3	49.3	50.6	49.5	55.5
11300	51	56.2	51.2	55.9	50.3	49.3	50.6	49.5	55.5
11400	51	56.2	51.2	55.9	50.3	49.3	50.6	49.5	55.5
11400	51	56.2	51.2	55.9	50.3	49.3	50.6	49.5	55.5
11400	51	56.2	51.2	55.9	50.3	49.3	50.6	49.5	55.5
11400	51	56.2	51.2	55.9	50.3	49.3	50.6	49.6	55.5
11400	51.1	56.2	51.2	55.9	50.3	49.3	50.6	49.6	55.5
11400	51.1	56.2	51.2	55.9	50.3	49.3	50.6	49.6	55.5
11400	51.1	56.2	51.2	55.9	50.3	49.3	50.6	49.6	55.5
11400	51.1	56.2	51.2	55.9	50.3	49.3	50.6	49.6	55.5
11400	51.1	56.2	51.2	55.9	50.3	49.3	50.6	49.6	55.5
11400	51.1	56.2	51.2	55.9	50.3	49.3	50.6	49.6	55.5
11500	51.1	56.2	51.2	55.9	50.3	49.3	50.6	49.6	55.5
11500	51.1	56.2	51.2	55.9	50.3	49.3	50.6	49.6	55.5
11500	51.1	56.2	51.2	55.9	50.3	49.3	50.6	49.6	55.5
11500	51.1	56.2	51.2	55.9	50.3	49.3	50.6	49.6	55.5
11500	51.1	56.2	51.2	55.9	50.3	49.3	50.6	49.6	55.5
11500	51.1	56.2	51.2	55.9	50.3	49.3	50.6	49.6	55.5
11500	51.1	56.2	51.2	55.9	50.3	49.3	50.6	49.6	55.5

## Sheet: Supplementary table S4
Supplementary table S4: Comparison of displacement fields of two sides of surrounding rock
	unsupported	supported
step	Deformation of roof（/mm）	Deformation of roof（/mm）
6800	-0.25418	-0.13751
7100	-32.2323	-12.3786
7400	-37.4883	-19.6998
7700	-39.143	-21.9128
8000	-41.8974	-24.7538
8300	-43.4511	-26.5897
8600	-45.7381	-28.9528
8900	-47.9597	-30.8087
9200	-50.7729	-33.2731
9500	-53.9763	-35.9281
9800	-57.227	-38.5585
10100	-59.8203	-40.7622
10400	-61.6157	-42.4263
10700	-62.4563	-43.514
11000	-62.6513	-43.9912
11300	-62.8467	-44.1314
11600	-63.267	-44.2805
11900	-63.8655	-44.6741
12200	-64.5667	-45.3031
12500	-65.2396	-46.0367
12800	-65.7898	-46.8212
13100	-66.0349	-47.4721
13400	-66.0346	-47.8504
13700	-66.0341	-47.8863
14000	-66.0362	-47.8962
14300	-66.0396	-47.9051
14600	-66.046	-47.9224
14900	-66.0572	-47.9393
15200	-66.0694	-47.9628
15500	-66.0852	-47.9874

## Sheet: Supplementary table S5
Supplementary table S5: Volume variation law of plastic zone under different support schemes
	tension_past	shear_now	shear_past	Plastic zone
1	21.7039	76.864	223.294	300.76
2	21.1238	48.1036	226.346	295.86
3	20.8121	38.8116	228.931	295.86
4	21.2824	50.2244	224.973	296.54
5	20.5632	31.1227	226.653	278.46
6	21.4879	25.5916	217.162	264.86
7	21.4879	25.5916	217.562	281.72
8	21.2677	79.9227	218.809	320.35
9	21.0296	45.6415	222.882	289.65

## Sheet: Supplementary table S6
Supplementary table S6: Volume comparison of surrounding rock plastic zone
	unsupported	supported
shear_now	227.544	218.453
tension_now	7.36809	2.3168
shear_pas	511.379	442.316
tension_past	95.7342	43.4006

## Sheet: Supplementary table S7
Supplementary table S7：Extracting plastic zone volume with self compiled fish language
def get_plast ;Define the function get_plast shearnow = 1 ;shearnow, tensionnow tensionnow = 2 ;shearpast, tensionpast shearpast = 4 ;vstate value is 1, 2, 4, 8 respectively tensionpast = 8 v_shear_now = 0 ;shearnow, tensionnow v_tension_now = 0 ;Volume of shearpast, tensionpast, initial value is 0 v_shear_past = 0 v_tension_past = 0 p_z = zone_head ;Unit Pointer loop while p_z # null ;Start the …
